# Supplementary material for: Temporal dynamics of floral characteristics and reproduction output of Impatiens oxyanthera under warming
Source: AoB Plants. 2025 Aug 30;17(5):plaf046. doi: 10.1093/aobpla/plaf046 (PMC12448234; doi:10.1093/aobpla/plaf046)
Supplement: plaf046_Supplementary_Data [file plaf046_supplementary_data.zip]

Archive with 2 entries (2 files):
- Appendix S1.pdf
- Appendix S2. Raw data and code.xlsx
