# Supplementary material for: Temporal dynamics of floral characteristics and reproduction output of Impatiens oxyanthera under warming
Source: AoB Plants. 2025 Aug 30;17(5):plaf046. doi: 10.1093/aobpla/plaf046 (PMC12448234; doi:10.1093/aobpla/plaf046)
Supplement: plaf046_Supplementary_Data [file plaf046_supplementary_data.zip › Appendix S2. Raw data and code.xlsx]

## Sheet: info
Temporal Dynamics of Floral Characteristics and Reproduction Output of Impatiens oxyanthera under Warming
Qiao Yan, Qiuhai Su, Dengfei Li, Qiong Wang
Raw data
The dataset "Flowering phenology per plant" contains raw data on the initial flowering time (IFT), the end flowering time(EFT), the duration of flowering time (DFT) and the total number of flowers for each plant under the two treatments (warming treatment and control treatment).
The dataset "Flowering phenology per plot" contains raw data on the proportion of plants initiating flowering and end flowering per plot, recorded for two treatments (Warming and Control) across three periods (early, middle, and late) in Impatiens oxyanthera.
The dataset "Flower counts per plant per plot" contains raw data on flower counts per plant per plot, recorded for two treatments (Warming and Control) across three periods (early, middle, and late) in Impatiens oxyanthera.
The dataset "Flower counts per six day" contains raw data on the number of flowers recorded every six days per individual plant in Impatiens oxyanthera.
The dataset "Flower size" contains raw data on vexillum width, alae width, and corolla diameter recored for two treatments (Warming and Control) across three periods (early, middle, and late) in Impatiens oxyanthera.
The dataset "Corolla tube size" contains raw data on channel depth, channel width, and channel height recored for two treatments (Warming and Control) across three periods (early, middle, and late) in Impatiens oxyanthera.
The dataset "Nectar spur length & curvature" contains raw data on nectar spur length and nectar curvature recored for two treatments (Warming and Control) across three periods (early, middle, and late) in Impatiens oxyanthera.
The dataset "Nectar volume" contains raw data on nectar volume recored for two treatments (Warming and Control) across three periods (early, middle, and late) in Impatiens oxyanthera.
The dataset "Seed set" contains raw data on seed set recored for two treatments (Warming and Control) across two periods (middle, and late) in Impatiens oxyanthera.
The dataset "Number of ovules per flower" contains raw data on ovules count per flower recored for two treatments (Warming and Control) across three periods (early, middle, and late) in Impatiens oxyanthera.
The dataset "Early control traits" contains raw data on flowering traits during the early period under the control treatment in Impatiens oxyanthera.
The dataset "Middle control traits" contains raw data on flowering traits during the middle period under the control treatment in Impatiens oxyanthera.
The dataset "Late control traits" contains raw data on flowering traits during the late period under the control treatment in Impatiens oxyanthera.
The dataset "Early warming traits" contains raw data on flowering traits during the early period under the warming treatment in Impatiens oxyanthera.
The dataset "Middle warming traits" contains raw data on flowering traits during the middle period under the warming treatment in Impatiens oxyanthera.
The dataset "Late warming traits" contains raw data on flowering traits during the late period under the warming treatment in Impatiens oxyanthera.
The dataset "Corolla diameter and seed count" contains raw measurements of seed count (middle and late stages) and their associated crown diameters (early and middle stages) in the studied plant population in Impatiens oxyanthera.
The dataset "Corolla diameter and seed set" contains raw measurements of seed set (middle and late stages) and their associated crown diameters (early and middle stages) in the studied plant population in Impatiens oxyanthera.
Code
#### packages ####
library(xlsx)
library(car)
library(lme4)
library(nortest)
library(multcomp)
library(emmeans)
#### datasets #####
access="D:/ "
####Flowering phenology per plant####
Mydata<- read.xlsx("D:/Appendix S2. Raw data and code.xlsx",2)
aft.fit1 <- survreg(Surv(IFT, status) ~ factor(Treatment) ,data = Mydata, dist = "loglogistic")
summary(aft.fit1)
anova(aft.fit1)
aft.fit1 <- survreg(Surv(EFT, status) ~ factor(Treatment) ,data = Mydata, dist = "loglogistic")
summary(aft.fit1)
anova(aft.fit1)
model<-glmer(FDT~Treatment+(1|Plot_ID/Plant_ID),family=poisson(link="log"),data = Mydata)
summary(model)
Anova(model,type=3)
model<- glmer(formula = Total_number_of_flowers_per_plant ~ Treatment + (1|Plot_ID/Plant_ID), data = Mydata,family=poisson(link="log"))
summary(model)
Anova(model,type=3)
####Flowering phenology per plant####
Mydata <- read.xlsx("D:/Appendix S2. Raw data and code.xlsx",3)
model <- glm(formula = Number_of_flowering_plants /Number_of_plants ~ Treatment*Period,weight=Number_of_plants, data = Mydata,family=binomial(link = "logit"))
summary(model)
Anova(model,type=3)
emmeans(model, ~ Treatment * Period)
model <- glm(formula = Number_of_flowering_plants /Number_of_plants ~ Treatment*Period,weight=Number_of_plants, data = Mydata,family=binomial(link = "logit"))
summary(model)
Anova(model,type=3)
emmeans(model, ~ Treatment * Period)
####Flower count per plant per plot####
Mydata <- read.xlsx("D:/Appendix S2. Raw data and code.xlsx",4)
model <- glm(formula = Number_of_flowers ~ Treatment*Period, data = Mydata,family=Gamma)
summary(model)
Anova(model,type=3)
emmeans(model, ~ Treatment * Period)
####Flower count per six days####
Mydata <- read.xlsx("D:/Appendix S2. Raw data and code.xlsx",5)
model_zip <- glmmTMB(formula = Number_of_flowers ~ Treatment + (1 | Plot_ID/Plant_ID),ziformula = ~ Treatment + (1 | Plot_ID/Plant_ID),data = Mydata,family = poisson(link = "log") )
summary(model_zip)
Anova(model_zip,type=3)
###Flower size###
Mydata<- read.xlsx("D:/Appendix S2. Raw data and code.xlsx",6)
model<-glm(Vexillum_width~Treatment*Period,family=Gamma,data = Mydata)
summary(model)
Anova(model,type=3)
emmeans(model, pairwise ~ Treatment * Period)
model<-glm(Alae_width~Treatment * Period,family=Gamma,data = Mydata)
summary(model)
Anova(model,type=3)
emmeans(model, pairwise ~ Treatment * Period)
model<-glm(Corolla_diameter~Treatment * Period,family=Gamma,data = Mydata)
summary(model)
Anova(model,type=3)
emmeans(model, pairwise ~ Treatment * Period)
###Corolla tube size###
Mydata<- read.xlsx("D:/Appendix S2. Raw data and code.xlsx",7)
model<- glm(formula = Channel_depth ~ Treatment * Period, data = Mydata,family=Gamma)
summary(model)
Anova(model,type=3)
emmeans(model, pairwise ~ Treatment * Period)
model<- glm(formula = Channel_width ~ Treatment * Period, data = Mydata,family=Gamma)
summary(model)
Anova(model,type=3)
emmeans(model, pairwise ~ Treatment * Period)
model<- glm(formula = Channel_height ~ Treatment * Period, data = Mydata,family=Gamma)
summary(model)
Anova(model,type=3)
emmeans(model, pairwise ~ Treatment * Period)
###Nectar spur length & curvature###
Mydata<- read.xlsx("D:/Appendix S2. Raw data and code.xlsx",8)
model<- glm(formula = Nectar_spur_length ~ Treatment * Period, data = Mydata,family=Gamma)
summary(model)
Anova(model,type=3)
emmeans(model, pairwise ~ Treatment * Period)
model<- glm(formula = Nectar_spur_curvature ~ Treatment * Period, data = Mydata,family=Gamma)
summary(model)
Anova(model,type=3)
emmeans(model, pairwise ~ Treatment * Period)
###Nectar volume###
Mydata<- read.xlsx("D:/Appendix S2. Raw data and code.xlsx",9)
model<- glmer(formula = Nectar_volume ~ Treatment * Period+(1|Plant_ID), data = Mydata,family=Gamma)
summary(model)
Anova(model,type=3)
emmeans(model, pairwise ~ Treatment * Period)
###Seed set###
Mydata<- read.xlsx("D:/Appendix S2. Raw data and code.xlsx",10)
model<- glmer(formula = Number_of_seeds/Ovules_number ~ Treatment * Period+(1|Plot_ID/Plant_ID/Fruit_ID), weight=Ovules_number, data = Mydata,family=binomial(link = "logit"))
summary(model)
Anova(model,type=3)
emmeans(model, pairwise ~ Treatment * Period)
model<- glmer(formula = Filled_seeds ~ Treatment * Period+(1|Plant_ID), data = Mydata,family=poisson(link = "log"))
summary(model)
Anova(model,type=3)
emmeans(model, pairwise ~ Treatment * Period)
model<- glmer(formula = Unfertilized_ovules ~ Treatment * Period+(1|Plant_ID), data = Mydata,family=poisson(link = "log"))
summary(model)
Anova(model,type=3)
emmeans(model, pairwise ~ Treatment * Period)
###Number of ovules###
Mydata<- read.xlsx("D:/Appendix S2. Raw data and code.xlsx",11)
model<- glm(formula = Number_of_unfertilized_ovules ~ Treatment * Period, data = Mydata,family=poisson(link = "log"))
summary(model)
Anova(model,type=3)
emmeans(model, pairwise ~ Treatment * Period)
###Early control traits###
Mydata<- read.xlsx("D:/Appendix S2. Raw data and code.xlsx",12)
env.cor.p <- rcorr(as.matrix(Mydata[1:6]), type = "pearson")
env.cor <- round(env.cor.p$r, 2)
env.p <- round(env.cor.p$P, 3)
corrplot(corr=env.cor,type="upper",tl.pos="tp",tl.col="black",p.mat=env.p,insig="label_sig",sig.level =c (0.001,0.01,0.05),pch.cex=1,pch.col="black",diag=TRUE,outline=FALSE, mar = c(2,1,1,1),order="original")
###Middle control traits###
Mydata<- read.xlsx("D:/Appendix S2. Raw data and code.xlsx",13)
env.cor.p <- rcorr(as.matrix(Mydata[1:6]), type = "pearson")
env.cor <- round(env.cor.p$r, 2)
env.p <- round(env.cor.p$P, 3)
corrplot(corr=env.cor,type="upper",tl.pos="tp",tl.col="black",p.mat=env.p,insig="label_sig",sig.level =c (0.001,0.01,0.05),pch.cex=1,pch.col="black",diag=TRUE,outline=FALSE, mar = c(2,1,1,1),order="original")
###Late control traits###
Mydata<- read.xlsx("D:/Appendix S2. Raw data and code.xlsx",14)
env.cor.p <- rcorr(as.matrix(Mydata[1:6]), type = "pearson")
env.cor <- round(env.cor.p$r, 2)
env.p <- round(env.cor.p$P, 3)
corrplot(corr=env.cor,type="upper",tl.pos="tp",tl.col="black",p.mat=env.p,insig="label_sig",sig.level =c (0.001,0.01,0.05),pch.cex=1,pch.col="black",diag=TRUE,outline=FALSE, mar = c(2,1,1,1),order="original")
###Early warming traits###
Mydata<- read.xlsx("D:/Appendix S2. Raw data and code.xlsx",15)
env.cor.p <- rcorr(as.matrix(Mydata[1:6]), type = "pearson")
env.cor <- round(env.cor.p$r, 2)
env.p <- round(env.cor.p$P, 3)
corrplot(corr=env.cor,type="upper",tl.pos="tp",tl.col="black",p.mat=env.p,insig="label_sig",sig.level =c (0.001,0.01,0.05),pch.cex=1,pch.col="black",diag=TRUE,outline=FALSE, mar = c(2,1,1,1),order="original")
###Middle warming traits###
Mydata<- read.xlsx("D:/Appendix S2. Raw data and code.xlsx",16)
env.cor.p <- rcorr(as.matrix(Mydata[1:6]), type = "pearson")
env.cor <- round(env.cor.p$r, 2)
env.p <- round(env.cor.p$P, 3)
corrplot(corr=env.cor,type="upper",tl.pos="tp",tl.col="black",p.mat=env.p,insig="label_sig",sig.level =c (0.001,0.01,0.05),pch.cex=1,pch.col="black",diag=TRUE,outline=FALSE, mar = c(2,1,1,1),order="original")
###Late warming traits###
Mydata<- read.xlsx("D:/Appendix S2. Raw data and code.xlsx",17)
env.cor.p <- rcorr(as.matrix(Mydata[1:6]), type = "pearson")
env.cor <- round(env.cor.p$r, 2)
env.p <- round(env.cor.p$P, 3)
corrplot(corr=env.cor,type="upper",tl.pos="tp",tl.col="black",p.mat=env.p,insig="label_sig",sig.level =c (0.001,0.01,0.05),pch.cex=1,pch.col="black",diag=TRUE,outline=FALSE, mar = c(2,1,1,1),order="original")
#bootstrapped correlation comparison#
library(openxlsx)
library(boot)
data_list <- list(
Ctrl_Early = read.xlsx("D:/Appendix S2. Raw data and code.xlsx", sheet = 12)[, 1:6],
Ctrl_Mid = read.xlsx("D:/Appendix S2. Raw data and code.xlsx", sheet = 13)[, 1:6],
Ctrl_Late = read.xlsx("D:/Appendix S2. Raw data and code.xlsx", sheet = 14)[, 1:6],
Warm_Early = read.xlsx("D:/Appendix S2. Raw data and code.xlsx", sheet = 15)[, 1:6],
Warm_Mid = read.xlsx("D:/Appendix S2. Raw data and code.xlsx", sheet = 16)[, 1:6],
Warm_Late = read.xlsx("D:/Appendix S2. Raw data and code.xlsx", sheet = 17)[, 1:6])
var_names <- names(data_list[[1]])
boot_cor_diff <- function(data, indices, var1, var2) {
d <- data[indices, ]
tryCatch({
cor(d[[var1]], d[[var2]], method = "pearson", use = "complete.obs")
}, error = function(e) NA)}
boot_cor_compare <- function(data1, data2, var1, var2, R = 1000) {
boot1 <- boot(data1, statistic = boot_cor_diff, R = R, var1 = var1, var2 = var2)
boot2 <- boot(data2, statistic = boot_cor_diff, R = R, var1 = var1, var2 = var2)
cor_diff <- boot1$t - boot2$t
cor_diff <- cor_diff[!is.na(cor_diff)] # 去掉NA值
if (length(cor_diff) < 10) {
return(c(mean_diff = NA, CI_low = NA, CI_high = NA, p = NA))}
ci <- quantile(cor_diff, probs = c(0.025, 0.975), na.rm = TRUE)
p_val <- 2 * min(mean(cor_diff <= 0, na.rm = TRUE), mean(cor_diff >= 0, na.rm = TRUE))
return(c(mean_diff = mean(cor_diff, na.rm = TRUE), CI_low = ci[1], CI_high = ci[2], p = p_val))}
group_comparisons <- list(
c("Ctrl_Early", "Ctrl_Mid"),
c("Ctrl_Mid", "Ctrl_Late"),
c("Ctrl_Early", "Ctrl_Late"),
c("Warm_Early", "Warm_Mid"),
c("Warm_Mid", "Warm_Late"),
c("Warm_Early", "Warm_Late"),
c("Ctrl_Early", "Warm_Early"),
c("Ctrl_Mid", "Warm_Mid"),
c("Ctrl_Late", "Warm_Late"))
results <- data.frame()
for (groups in group_comparisons) {
g1 <- groups[1]
g2 <- groups[2]
d1 <- data_list[[g1]]
d2 <- data_list[[g2]]
for (i in 1:(length(var_names)-1)) {
for (j in (i+1):length(var_names)) {
v1 <- var_names[i]
v2 <- var_names[j]
res <- boot_cor_compare(d1, d2, v1, v2, R = 1000)
results <- rbind(results, data.frame(
Group1 = g1,
Group2 = g2,
Var1 = v1,
Var2 = v2,
Corr_Diff = round(res["mean_diff"], 3),
CI_Low = round(res["CI_low"], 3),
CI_High = round(res["CI_high"], 3),
P_value = round(res["p"], 4)
))}}}
write.csv(results, "D:/bootstrapped_correlation_comparison_results.csv", row.names = FALSE)
###Corolla diameter and seed count###
Mydata<- read.xlsx("D:/Appendix S2. Raw data and code.xlsx",18)
control_data <- subset(Mydata, grouping1 == "Control")
control_lm <- lm(Seed.count.during.middle.period ~ Corolla.diameter.during.early.period, data = control_data)
summary(control_lm)
warming_data <- subset(Mydata, grouping1 == "Warming")
warming_lm <- lm(Seed.count.during.middle.period ~ Corolla.diameter.during.early.period, data = warming_data)
summary(warming_lm)
###Corolla diameter and seed set###
Mydata<- read.xlsx("D:/Appendix S2. Raw data and code.xlsx",19)
control_data <- subset(Mydata, grouping1 == "Control")
control_lm <- lm(Seed.setting.rate.during.midddle.period ~ Corolla.diameter.during.early.period, data = control_data)
summary(control_lm)
warming_data <- subset(Mydata, grouping1 == "Warming")
warming_lm <- lm(Seed.setting.rate.during.midddle.period ~ Corolla.diameter.during.early.period, data = warming_data)
summary(warming_lm)
###Corolla diameter and seed count###
Mydata<- read.xlsx("D:/Appendix S2. Raw data and code.xlsx",18)
control_data <- subset(Mydata, grouping2 == "Control")
control_lm <- lm(Seed.count.during.late.period ~ Corolla.diameter.during.middle.period, data = control_data)
summary(control_lm)
warming_data <- subset(Mydata, grouping2 == "Warming")
warming_lm <- lm(Seed.count.during.late.period ~ Corolla.diameter.during.middle.period, data = warming_data)
summary(warming_lm)
###Corolla diameter and seed set###
Mydata<- read.xlsx("D:/Appendix S1. Raw data and code.xlsx",19)
control_data <- subset(Mydata, grouping2 == "Control")
control_lm <- lm(Seed.setting.rate.during.late.period ~ Corolla.diameter.during.middle.period, data = control_data)
summary(control_lm)
warming_data <- subset(Mydata, grouping2 == "Warming")
warming_lm <- lm(Seed.setting.rate.during.late.period ~ Corolla.diameter.during.middle.period, data = warming_data)
summary(warming_lm)

## Sheet: Flowering phenology per plant
Plot_ID	Plant_ID	IFT	EFT	FDT	Total_number_of_flowers_per_plant	status	Treatment
1	1	253	282	29	12	1	Warming
1	2	251	301	50	55	1	Warming
1	3	261	305	44	27	1	Warming
1	4	253	306	53	21	1	Warming
1	6	253	294	41	49	1	Warming
1	7	258	299	41	12	1	Warming
1	8	255	300	45	10	1	Warming
1	9	259	269	10	6	1	Warming
1	10	260	305	45	27	1	Warming
1	11	271	302	31	6	1	Warming
1	12	265	294	29	5	1	Warming
1	13	263	325	62	67	1	Warming
1	14	242	318	76	88	1	Warming
1	15	271	305	34	6	1	Warming
1	16	264	272	8	1	1	Warming
1	19	257	293	36	21	1	Warming
1	20	255	323	68	40	1	Warming
1	22	253	307	54	34	1	Warming
1	23	257	301	44	22	1	Warming
1	24	250	266	16	1	1	Warming
1	25	260	306	46	32	1	Warming
1	26	259	303	44	26	1	Warming
1	27	260	301	41	12	1	Warming
1	28	264	289	25	3	1	Warming
1	30	258	302	44	29	1	Warming
2	1	254	295	41	27	1	Control
2	2	263	307	44	24	1	Control
2	3	255	306	51	72	1	Control
2	4	265	299	34	16	1	Control
2	5	258	295	37	27	1	Control
2	6	252	325	73	43	1	Control
2	7	257	298	41	28	1	Control
2	8	252	298	46	32	1	Control
2	9	244	304	60	41	1	Control
2	10	244	304	60	25	1	Control
2	11	255	294	39	25	1	Control
2	12	256	300	44	21	1	Control
2	13	250	301	51	64	1	Control
2	14	272	277	5	1	1	Control
2	15	246	298	52	29	1	Control
2	16	261	323	62	41	1	Control
2	17	259	294	35	61	1	Control
2	18	255	304	49	29	1	Control
2	19	256	303	47	55	1	Control
2	20	252	303	51	55	1	Control
2	21	242	298	56	12	1	Control
2	22	240	304	64	41	1	Control
2	23	228	313	85	41	1	Control
2	24	246	306	60	31	1	Control
2	25	259	305	46	27	1	Control
2	26	258	299	41	28	1	Control
2	27	263	305	42	44	1	Control
2	28	268	305	37	15	1	Control
2	29	252	307	55	47	1	Control
2	30	238	297	59	96	1	Control
3	1	256	312	56	88	1	Control
3	2	262	299	37	38	1	Control
3	3	251	292	41	75	1	Control
3	4	259	304	45	44	1	Control
3	5	253	299	46	34	1	Control
3	6	262	300	38	56	1	Control
3	7	260	298	38	30	1	Control
3	8	256	313	57	44	1	Control
3	9	269	304	35	9	1	Control
3	10	256	312	56	30	1	Control
3	11	240	300	60	39	1	Control
3	12	253	298	45	54	1	Control
3	13	261	305	44	52	1	Control
3	14	255	305	50	41	1	Control
3	15	258	312	54	13	1	Control
3	16	248	293	45	51	1	Control
3	17	251	299	48	36	1	Control
3	18	257	298	41	31	1	Control
3	19	252	305	53	51	1	Control
3	20	246	304	58	38	1	Control
3	21	239	298	59	31	1	Control
3	22	253	293	40	39	1	Control
3	23	248	304	56	45	1	Control
3	24	249	299	50	42	1	Control
3	25	259	304	45	37	1	Control
3	26	256	298	42	49	1	Control
3	27	248	306	58	26	1	Control
3	28	250	300	50	97	1	Control
3	29	267	322	55	18	1	Control
3	30	253	289	36	16	1	Control
4	1	299	305	6	1	1	Warming
4	2	262	300	38	5	1	Warming
4	3	258	305	47	22	1	Warming
4	5	266	275	9	2	1	Warming
4	6	251	312	61	18	1	Warming
4	7	258	280	22	5	1	Warming
4	8	282	292	10	2	1	Warming
4	9	258	313	55	14	1	Warming
4	10	261	305	44	9	1	Warming
4	11	261	299	38	13	1	Warming
4	12	276	282	6	1	1	Warming
4	13	269	275	6	3	1	Warming
4	15	269	274	5	1	1	Warming
4	16	262	305	43	28	1	Warming
4	18	263	268	5	1	1	Warming
4	20	275	298	23	7	1	Warming
4	21	260	305	45	15	1	Warming
4	23	300	305	5	2	1	Warming
4	24	267	304	37	10	1	Warming
4	25	263	293	30	38	1	Warming
4	26	272	306	34	7	1	Warming
4	27	258	304	46	33	1	Warming
4	28	309	325	16	5	1	Warming
4	29	257	288	31	10	1	Warming
4	30	258	298	40	9	1	Warming
5	1	261	323	62	27	1	Warming
5	2	260	325	65	16	1	Warming
5	7	259	304	45	26	1	Warming
5	8	266	305	39	18	1	Warming
5	9	260	283	23	7	1	Warming
5	11	299	306	7	1	1	Warming
5	12	298	311	13	4	1	Warming
5	14	258	309	51	50	1	Warming
5	15	260	312	52	16	1	Warming
5	16	273	307	34	15	1	Warming
5	18	254	276	22	15	1	Warming
5	20	262	305	43	6	1	Warming
5	21	255	300	45	46	1	Warming
5	22	257	282	25	22	1	Warming
5	24	256	304	48	44	1	Warming
5	25	257	283	26	6	1	Warming
5	26	263	289	26	5	1	Warming
5	27	263	313	50	36	1	Warming
5	28	251	305	54	51	1	Warming
5	30	257	317	60	19	1	Warming
6	1	247	325	78	15	1	Warming
6	2	251	305	54	3	1	Warming
6	3	253	306	53	28	1	Warming
6	4	260	306	46	27	1	Warming
6	5	262	307	45	6	1	Warming
6	6	243	289	46	26	1	Warming
6	7	259	270	11	1	1	Warming
6	8	253	323	70	12	1	Warming
6	9	245	313	68	36	1	Warming
6	10	259	300	41	8	1	Warming
6	11	250	300	50	22	1	Warming
6	12	249	325	76	6	1	Warming
6	14	257	312	55	19	1	Warming
6	15	253	300	47	37	1	Warming
6	16	250	276	26	35	1	Warming
6	18	256	311	55	4	1	Warming
6	19	270	288	18	7	1	Warming
6	20	250	296	46	22	1	Warming
6	21	249	313	64	33	1	Warming
6	22	256	301	45	4	1	Warming
6	23	243	277	34	13	1	Warming
6	24	252	306	54	10	1	Warming
6	25	254	300	46	10	1	Warming
6	26	252	316	64	43	1	Warming
6	27	260	288	28	26	1	Warming
6	28	256	323	67	17	1	Warming
6	29	253	300	47	73	1	Warming
6	30	246	282	36	50	1	Warming
7	1	250	299	49	18	1	Control
7	2	247	298	51	30	1	Control
7	3	260	304	44	15	1	Control
7	4	256	274	18	4	1	Control
7	5	271	276	5	3	1	Control
7	6	266	294	28	8	1	Control
7	7	263	269	6	1	1	Control
7	9	263	283	20	7	1	Control
7	10	246	289	43	6	1	Control
7	12	263	303	40	10	1	Control
7	14	273	300	27	4	1	Control
7	15	269	301	32	11	1	Control
7	16	266	289	23	6	1	Control
7	18	243	313	70	36	1	Control
7	19	255	306	51	16	1	Control
7	21	255	309	54	10	1	Control
7	22	266	298	32	14	1	Control
7	23	266	309	43	25	1	Control
7	24	252	305	53	17	1	Control
7	25	261	304	43	9	1	Control
7	26	260	309	49	12	1	Control
7	27	261	305	44	23	1	Control
7	28	258	292	34	11	1	Control
7	29	270	293	23	6	1	Control
8	1	277	286	9	2	1	Warming
8	5	260	298	38	4	1	Warming
8	10	264	270	6	1	1	Warming
8	16	271	286	15	3	1	Warming
8	17	288	322	34	5	1	Warming
8	18	280	310	30	8	1	Warming
8	19	263	312	49	15	1	Warming
8	20	267	283	16	5	1	Warming
8	21	264	292	28	3	1	Warming
8	25	260	274	14	5	1	Warming
8	26	261	304	43	12	1	Warming
8	27	268	287	19	4	1	Warming
8	29	259	303	44	20	1	Warming
8	30	264	325	61	16	1	Warming
9	1	246	259	13	1	1	Control
9	3	266	294	28	25	1	Control
9	4	255	305	50	21	1	Control
9	5	260	292	32	19	1	Control
9	6	246	289	43	10	1	Control
9	7	257	293	36	15	1	Control
9	8	300	305	5	1	1	Control
9	9	270	276	6	32	1	Control
9	10	242	298	56	9	1	Control
9	11	264	299	35	8	1	Control
9	12	253	288	35	19	1	Control
9	13	272	305	33	74	1	Control
9	14	252	305	53	93	1	Control
9	15	252	306	54	37	1	Control
9	16	261	300	39	17	1	Control
9	17	264	305	41	44	1	Control
9	18	252	306	54	27	1	Control
9	19	243	292	49	44	1	Control
9	20	242	309	67	17	1	Control
9	21	256	306	50	51	1	Control
9	22	261	307	46	28	1	Control
9	24	254	300	46	21	1	Control
9	25	248	298	50	24	1	Control
9	26	267	313	46	61	1	Control
9	27	253	308	55	37	1	Control
9	28	258	309	51	5	1	Control
9	29	262	293	31	38	1	Control
9	30	244	300	56	1	1	Control
10	1	267	298	31	9	1	Control
10	2	266	292	26	12	1	Control
10	3	276	310	34	10	1	Control
10	4	259	282	23	21	1	Control
10	5	256	312	56	32	1	Control
10	6	276	309	33	5	1	Control
10	8	253	259	6	1	1	Control
10	10	258	298	40	11	1	Control
10	12	265	283	18	12	1	Control
10	13	244	289	45	41	1	Control
10	14	267	306	39	17	1	Control
10	15	248	300	52	19	1	Control
10	16	264	300	36	8	1	Control
10	17	258	295	37	68	1	Control
10	18	260	299	39	20	1	Control
10	19	247	312	65	34	1	Control
10	21	265	307	42	12	1	Control
10	22	247	300	53	40	1	Control
10	23	253	300	47	11	1	Control
10	24	245	301	56	64	1	Control
10	25	250	298	48	53	1	Control
10	26	256	309	53	17	1	Control
10	27	258	306	48	54	1	Control
10	28	257	300	43	54	1	Control
10	29	257	306	49	88	1	Control
10	30	250	292	42	30	1	Control
11	1	259	298	39	11	1	Warming
11	2	281	300	19	9	1	Warming
11	3	271	282	11	3	1	Warming
11	4	272	323	51	7	1	Warming
11	7	268	325	57	18	1	Warming
11	11	268	282	14	8	1	Warming
11	20	266	324	58	23	1	Warming
11	22	250	276	26	4	1	Warming
11	24	258	322	64	9	1	Warming
11	29	263	323	60	24	1	Warming
12	1	244	287	43	16	1	Control
12	2	265	288	23	5	1	Control
12	3	255	289	34	31	1	Control
12	4	242	276	34	7	1	Control
12	5	242	301	59	10	1	Control
12	6	306	318	12	3	1	Control
12	7	259	276	17	5	1	Control
12	8	265	282	17	3	1	Control
12	9	255	292	37	35	1	Control
12	10	258	276	18	4	1	Control
12	11	257	293	36	14	1	Control
12	12	261	292	31	6	1	Control
12	13	255	287	32	9	1	Control
12	14	246	282	36	4	1	Control
12	15	247	306	59	13	1	Control
12	16	247	293	46	24	1	Control
12	17	256	288	32	7	1	Control
12	18	264	288	24	3	1	Control
12	19	254	295	41	11	1	Control
12	21	274	305	31	6	1	Control
12	22	242	301	59	36	1	Control
12	23	261	304	43	4	1	Control
12	24	263	300	37	15	1	Control
12	25	254	292	38	12	1	Control
12	26	243	300	57	25	1	Control
12	27	243	295	52	22	1	Control
12	28	245	288	43	19	1	Control
12	30	243	294	51	14	1	Control

## Sheet: Flowering phenology per plot
Plot_ID	Number_of_flowering_onset_plants	Number_of_end_flowering_plants	Number_of_plants_per_plot	percentage1	percentage2	Period	Treatment	treatment
1	18	0	25	0.72	0	Early	Warming	WE
1	7	5	25	0.28	0.2	Middle	Warming	WM
1	0	20	25	0	0.8	Late	Warming	WL
2	24	0	30	0.8	0	Early	Control	CE
2	6	1	30	0.2	0.0333333	Middle	Control	CM
2	0	29	30	0	0.966667	Late	Control	CL
3	25	0	30	0.833333	0	Early	Control	CE
3	5	2	30	0.166667	0.0666667	Middle	Control	CM
3	0	28	30	0	0.933333	Late	Control	CL
4	8	0	25	0.32	0	Early	Warming	WE
4	14	8	25	0.56	0.32	Middle	Warming	WM
4	3	17	25	0.12	0.68	Late	Warming	WL
5	12	0	20	0.6	0	Early	Warming	WE
5	6	5	20	0.3	0.25	Middle	Warming	WM
5	2	15	20	0.1	0.75	Late	Warming	WL
6	26	0	28	0.928571	0	Early	Warming	WE
6	2	7	28	0.0714286	0.25	Middle	Warming	WM
6	0	21	28	0	0.75	Late	Warming	WL
7	11	0	24	0.458333	0	Early	Control	CE
7	13	7	24	0.541667	0.291667	Middle	Control	CM
7	0	17	24	0	0.708333	Late	Control	CL
8	3	0	14	0.214286	0	Early	Warming	WE
8	11	7	14	0.785714	0.5	Middle	Warming	WM
8	0	7	14	0	0.5	Late	Warming	WL
9	18	1	28	0.642857	0.0357143	Early	Control	CE
9	9	5	28	0.321429	0.178571	Middle	Control	CM
9	1	22	28	0.0357143	0.785714	Late	Control	CL
10	18	1	26	0.692308	0.0384615	Early	Control	CE
10	8	5	26	0.307692	0.192308	Middle	Control	CM
10	0	20	26	0	0.769231	Late	Control	CL
11	3	0	10	0.3	0	Early	Warming	WE
11	7	3	10	0.7	0.3	Middle	Warming	WM
11	0	7	10	0	0.7	Late	Warming	WL
12	20	0	28	0.714286	0	Early	Control	CE
12	7	15	28	0.25	0.535714	Middle	Control	CM
12	1	13	28	0.0357143	0.464286	Late	Control	CL

## Sheet: Flower count per plant per plot
Plot_ID	Number_of_flowers	Period	Treatment	treatment
1	3.28	Early	Warming	WE
1	17.92	Middle	Warming	WM
1	3.28	Late	Warming	WL
2	5.03	Early	Control	CE
2	28.6	Middle	Control	CM
2	2.97	Late	Control	CL
3	5.73	Early	Control	CE
3	32.8	Middle	Control	CM
3	3.27	Late	Control	CL
4	0.36	Early	Warming	WE
4	8.64	Middle	Warming	WM
4	1.44	Late	Warming	WL
5	2.55	Early	Warming	WE
5	15.25	Middle	Warming	WM
5	3.7	Late	Warming	WL
6	5.82	Early	Warming	WE
6	13.04	Middle	Warming	WM
6	2.32	Late	Warming	WL
7	1	Early	Control	CE
7	9.42	Middle	Control	CM
7	2.17	Late	Control	CL
8	0.14	Early	Warming	WE
8	4.86	Middle	Warming	WM
8	2.36	Late	Warming	WL
9	2.64	Early	Control	CE
9	22.32	Middle	Control	CM
9	2.86	Late	Control	CL
10	3.46	Early	Control	CE
10	22.92	Middle	Control	CM
10	2.19	Late	Control	CL
11	0.3	Early	Warming	WE
11	6.1	Middle	Warming	WM
11	5.2	Late	Warming	WL
12	2.5	Early	Control	CE
12	9.82	Middle	Control	CM
12	0.64	Late	Control	CL

## Sheet: Flower count per six days 
Plot_ID	Plant_ID	days	Number_of_flowers	Treatment
1	1	253	1	Warming
1	2	253	9	Warming
1	3	253	0	Warming
1	4	253	1	Warming
1	6	253	1	Warming
1	7	253	0	Warming
1	8	253	0	Warming
1	9	253	0	Warming
1	10	253	0	Warming
1	11	253	0	Warming
1	12	253	0	Warming
1	13	253	0	Warming
1	14	253	1	Warming
1	15	253	0	Warming
1	16	253	0	Warming
1	19	253	0	Warming
1	20	253	0	Warming
1	22	253	1	Warming
1	23	253	0	Warming
1	24	253	0	Warming
1	25	253	0	Warming
1	26	253	0	Warming
1	27	253	0	Warming
1	28	253	0	Warming
1	30	253	0	Warming
2	1	253	0	Warming
2	2	253	0	Warming
2	3	253	0	Warming
2	5	253	0	Warming
2	6	253	1	Warming
2	7	253	0	Warming
2	8	253	0	Warming
2	9	253	0	Warming
2	10	253	0	Warming
2	11	253	0	Warming
2	12	253	0	Warming
2	13	253	0	Warming
2	15	253	0	Warming
2	16	253	0	Warming
2	18	253	0	Warming
2	20	253	0	Warming
2	21	253	0	Warming
2	23	253	0	Warming
2	24	253	0	Warming
2	25	253	0	Warming
2	26	253	0	Warming
2	27	253	0	Warming
2	28	253	0	Warming
2	29	253	0	Warming
2	30	253	0	Warming
3	1	253	0	Warming
3	2	253	0	Warming
3	7	253	0	Warming
3	8	253	0	Warming
3	9	253	0	Warming
3	11	253	0	Warming
3	12	253	0	Warming
3	14	253	0	Warming
3	15	253	0	Warming
3	16	253	0	Warming
3	18	253	0	Warming
3	20	253	0	Warming
3	21	253	0	Warming
3	22	253	0	Warming
3	24	253	0	Warming
3	25	253	0	Warming
3	26	253	0	Warming
3	27	253	0	Warming
3	28	253	1	Warming
3	30	253	0	Warming
4	1	253	5	Warming
4	2	253	1	Warming
4	3	253	1	Warming
4	4	253	0	Warming
4	5	253	0	Warming
4	6	253	6	Warming
4	7	253	0	Warming
4	8	253	2	Warming
4	9	253	2	Warming
4	10	253	0	Warming
4	11	253	2	Warming
4	12	253	1	Warming
4	14	253	0	Warming
4	15	253	1	Warming
4	16	253	7	Warming
4	18	253	0	Warming
4	19	253	0	Warming
4	20	253	0	Warming
4	21	253	0	Warming
4	22	253	0	Warming
4	23	253	4	Warming
4	24	253	0	Warming
4	25	253	0	Warming
4	26	253	2	Warming
4	27	253	0	Warming
4	28	253	0	Warming
4	29	253	8	Warming
4	30	253	9	Warming
5	1	253	0	Warming
5	5	253	0	Warming
5	10	253	0	Warming
5	16	253	0	Warming
5	17	253	0	Warming
5	18	253	0	Warming
5	19	253	0	Warming
5	20	253	0	Warming
5	21	253	0	Warming
5	25	253	0	Warming
5	26	253	0	Warming
5	27	253	0	Warming
5	29	253	0	Warming
5	30	253	0	Warming
6	1	253	0	Warming
6	2	253	0	Warming
6	3	253	0	Warming
6	4	253	0	Warming
6	7	253	0	Warming
6	11	253	0	Warming
6	20	253	0	Warming
6	22	253	0	Warming
6	24	253	0	Warming
6	29	253	0	Warming
1	1	253	0	Control
1	2	253	0	Control
1	3	253	0	Control
1	4	253	0	Control
1	5	253	0	Control
1	6	253	1	Control
1	7	253	0	Control
1	8	253	1	Control
1	9	253	5	Control
1	10	253	1	Control
1	11	253	0	Control
1	12	253	0	Control
1	13	253	2	Control
1	14	253	0	Control
1	15	253	7	Control
1	16	253	0	Control
1	17	253	0	Control
1	18	253	0	Control
1	19	253	0	Control
1	20	253	1	Control
1	21	253	0	Control
1	22	253	5	Control
1	23	253	0	Control
1	24	253	2	Control
1	25	253	0	Control
1	26	253	0	Control
1	27	253	0	Control
1	28	253	0	Control
1	29	253	2	Control
1	30	253	8	Control
2	1	253	0	Control
2	2	253	0	Control
2	3	253	4	Control
2	4	253	0	Control
2	5	253	1	Control
2	6	253	0	Control
2	7	253	0	Control
2	8	253	0	Control
2	9	253	0	Control
2	10	253	0	Control
2	11	253	2	Control
2	12	253	2	Control
2	13	253	0	Control
2	14	253	0	Control
2	15	253	0	Control
2	16	253	8	Control
2	17	253	1	Control
2	18	253	0	Control
2	19	253	1	Control
2	20	253	1	Control
2	21	253	4	Control
2	22	253	2	Control
2	23	253	3	Control
2	24	253	1	Control
2	25	253	0	Control
2	26	253	0	Control
2	27	253	2	Control
2	28	253	9	Control
2	29	253	0	Control
2	30	253	1	Control
3	1	253	1	Control
3	2	253	1	Control
3	3	253	0	Control
3	4	253	0	Control
3	5	253	0	Control
3	6	253	0	Control
3	7	253	0	Control
3	9	253	0	Control
3	10	253	2	Control
3	12	253	0	Control
3	14	253	0	Control
3	15	253	0	Control
3	16	253	0	Control
3	18	253	0	Control
3	19	253	0	Control
3	21	253	0	Control
3	22	253	0	Control
3	23	253	0	Control
3	24	253	1	Control
3	25	253	0	Control
3	26	253	0	Control
3	27	253	0	Control
3	28	253	0	Control
3	29	253	0	Control
4	1	253	1	Control
4	3	253	0	Control
4	4	253	0	Control
4	5	253	0	Control
4	6	253	2	Control
4	7	253	0	Control
4	9	253	0	Control
4	10	253	0	Control
4	11	253	0	Control
4	12	253	1	Control
4	13	253	0	Control
4	14	253	2	Control
4	15	253	1	Control
4	16	253	0	Control
4	17	253	0	Control
4	18	253	1	Control
4	19	253	2	Control
4	20	253	8	Control
4	21	253	0	Control
4	22	253	0	Control
4	23	253	0	Control
4	24	253	0	Control
4	25	253	0	Control
4	26	253	2	Control
4	27	253	0	Control
4	28	253	0	Control
4	29	253	1	Control
4	30	253	0	Control
5	1	253	0	Control
5	2	253	0	Control
5	3	253	0	Control
5	4	253	0	Control
5	5	253	0	Control
5	6	253	0	Control
5	8	253	1	Control
5	10	253	0	Control
5	12	253	0	Control
5	13	253	12	Control
5	14	253	0	Control
5	15	253	2	Control
5	16	253	0	Control
5	17	253	0	Control
5	18	253	0	Control
5	19	253	4	Control
5	21	253	0	Control
5	22	253	3	Control
5	23	253	1	Control
5	24	253	6	Control
5	25	253	3	Control
5	26	253	0	Control
5	27	253	0	Control
5	28	253	0	Control
5	29	253	0	Control
5	30	253	1	Control
6	1	253	1	Control
6	2	253	0	Control
6	3	253	0	Control
6	4	253	4	Control
6	5	253	1	Control
6	6	253	0	Control
6	7	253	0	Control
6	8	253	0	Control
6	9	253	0	Control
6	10	253	0	Control
6	11	253	0	Control
6	12	253	0	Control
6	13	253	1	Control
6	14	253	1	Control
6	15	253	0	Control
6	16	253	0	Control
6	17	253	0	Control
6	18	253	0	Control
6	19	253	0	Control
6	21	253	0	Control
6	22	253	2	Control
6	23	253	0	Control
6	24	253	0	Control
6	25	253	0	Control
6	26	253	2	Control
6	27	253	3	Control
6	28	253	4	Control
6	30	253	2	Control
1	1	260	3	Warming
1	2	260	16	Warming
1	3	260	0	Warming
1	4	260	5	Warming
1	6	260	4	Warming
1	7	260	5	Warming
1	8	260	4	Warming
1	9	260	3	Warming
1	10	260	1	Warming
1	11	260	0	Warming
1	12	260	0	Warming
1	13	260	0	Warming
1	14	260	5	Warming
1	15	260	0	Warming
1	16	260	0	Warming
1	19	260	4	Warming
1	20	260	4	Warming
1	22	260	5	Warming
1	23	260	3	Warming
1	24	260	1	Warming
1	25	260	1	Warming
1	26	260	2	Warming
1	27	260	1	Warming
1	28	260	0	Warming
1	30	260	1	Warming
2	1	260	0	Warming
2	2	260	0	Warming
2	3	260	1	Warming
2	5	260	0	Warming
2	6	260	1	Warming
2	7	260	1	Warming
2	8	260	0	Warming
2	9	260	1	Warming
2	10	260	0	Warming
2	11	260	0	Warming
2	12	260	0	Warming
2	13	260	0	Warming
2	15	260	0	Warming
2	16	260	0	Warming
2	18	260	0	Warming
2	20	260	0	Warming
2	21	260	1	Warming
2	23	260	0	Warming
2	24	260	0	Warming
2	25	260	0	Warming
2	26	260	0	Warming
2	27	260	2	Warming
2	28	260	0	Warming
2	29	260	0	Warming
2	30	260	1	Warming
3	1	260	0	Warming
3	2	260	2	Warming
3	7	260	0	Warming
3	8	260	0	Warming
3	9	260	1	Warming
3	11	260	0	Warming
3	12	260	0	Warming
3	14	260	6	Warming
3	15	260	1	Warming
3	16	260	0	Warming
3	18	260	5	Warming
3	20	260	0	Warming
3	21	260	13	Warming
3	22	260	7	Warming
3	24	260	1	Warming
3	25	260	2	Warming
3	26	260	0	Warming
3	27	260	0	Warming
3	28	260	9	Warming
3	30	260	3	Warming
4	1	260	5	Warming
4	2	260	0	Warming
4	3	260	8	Warming
4	4	260	1	Warming
4	5	260	0	Warming
4	6	260	1	Warming
4	7	260	0	Warming
4	8	260	2	Warming
4	9	260	2	Warming
4	10	260	1	Warming
4	11	260	3	Warming
4	12	260	2	Warming
4	14	260	1	Warming
4	15	260	0	Warming
4	16	260	11	Warming
4	18	260	1	Warming
4	19	260	0	Warming
4	20	260	2	Warming
4	21	260	4	Warming
4	22	260	1	Warming
4	23	260	5	Warming
4	24	260	1	Warming
4	25	260	1	Warming
4	26	260	12	Warming
4	27	260	1	Warming
4	28	260	2	Warming
4	29	260	21	Warming
4	30	260	15	Warming
5	1	260	0	Warming
5	5	260	1	Warming
5	10	260	0	Warming
5	16	260	0	Warming
5	17	260	0	Warming
5	18	260	0	Warming
5	19	260	0	Warming
5	20	260	0	Warming
5	21	260	0	Warming
5	25	260	1	Warming
5	26	260	0	Warming
5	27	260	0	Warming
5	29	260	2	Warming
5	30	260	0	Warming
6	1	260	1	Warming
6	2	260	0	Warming
6	3	260	0	Warming
6	4	260	0	Warming
6	7	260	0	Warming
6	11	260	0	Warming
6	20	260	0	Warming
6	22	260	2	Warming
6	24	260	0	Warming
6	29	260	0	Warming
1	1	260	2	Control
1	2	260	0	Control
1	3	260	9	Control
1	4	260	0	Control
1	5	260	2	Control
1	6	260	4	Control
1	7	260	4	Control
1	8	260	4	Control
1	9	260	7	Control
1	10	260	2	Control
1	11	260	2	Control
1	12	260	5	Control
1	13	260	13	Control
1	14	260	0	Control
1	15	260	3	Control
1	16	260	0	Control
1	17	260	1	Control
1	18	260	1	Control
1	19	260	6	Control
1	20	260	9	Control
1	21	260	1	Control
1	22	260	4	Control
1	23	260	2	Control
1	24	260	7	Control
1	25	260	2	Control
1	26	260	3	Control
1	27	260	0	Control
1	28	260	0	Control
1	29	260	6	Control
1	30	260	17	Control
2	1	260	1	Control
2	2	260	0	Control
2	3	260	16	Control
2	4	260	1	Control
2	5	260	3	Control
2	6	260	0	Control
2	7	260	3	Control
2	8	260	3	Control
2	9	260	0	Control
2	10	260	4	Control
2	11	260	3	Control
2	12	260	6	Control
2	13	260	0	Control
2	14	260	7	Control
2	15	260	1	Control
2	16	260	5	Control
2	17	260	7	Control
2	18	260	1	Control
2	19	260	5	Control
2	20	260	4	Control
2	21	260	7	Control
2	22	260	5	Control
2	23	260	5	Control
2	24	260	7	Control
2	25	260	7	Control
2	26	260	12	Control
2	27	260	1	Control
2	28	260	13	Control
2	29	260	0	Control
2	30	260	3	Control
3	1	260	4	Control
3	2	260	2	Control
3	3	260	1	Control
3	4	260	1	Control
3	5	260	0	Control
3	6	260	0	Control
3	7	260	0	Control
3	9	260	0	Control
3	10	260	2	Control
3	12	260	0	Control
3	14	260	0	Control
3	15	260	0	Control
3	16	260	0	Control
3	18	260	1	Control
3	19	260	2	Control
3	21	260	1	Control
3	22	260	0	Control
3	23	260	0	Control
3	24	260	3	Control
3	25	260	0	Control
3	26	260	1	Control
3	27	260	0	Control
3	28	260	1	Control
3	29	260	0	Control
4	1	260	0	Control
4	3	260	0	Control
4	4	260	1	Control
4	5	260	2	Control
4	6	260	3	Control
4	7	260	2	Control
4	9	260	0	Control
4	10	260	2	Control
4	11	260	0	Control
4	12	260	1	Control
4	13	260	0	Control
4	14	260	2	Control
4	15	260	8	Control
4	16	260	0	Control
4	17	260	0	Control
4	18	260	5	Control
4	19	260	2	Control
4	20	260	7	Control
4	21	260	1	Control
4	22	260	0	Control
4	23	260	5	Control
4	24	260	0	Control
4	25	260	0	Control
4	26	260	2	Control
4	27	260	0	Control
4	28	260	0	Control
4	29	260	1	Control
4	30	260	0	Control
5	1	260	0	Control
5	2	260	0	Control
5	3	260	0	Control
5	4	260	1	Control
5	5	260	4	Control
5	6	260	0	Control
5	8	260	0	Control
5	10	260	0	Control
5	12	260	0	Control
5	13	260	14	Control
5	14	260	0	Control
5	15	260	3	Control
5	16	260	0	Control
5	17	260	2	Control
5	18	260	1	Control
5	19	260	3	Control
5	21	260	0	Control
5	22	260	3	Control
5	23	260	2	Control
5	24	260	6	Control
5	25	260	8	Control
5	26	260	0	Control
5	27	260	2	Control
5	28	260	3	Control
5	29	260	3	Control
5	30	260	2	Control
6	1	260	5	Control
6	2	260	0	Control
6	3	260	3	Control
6	4	260	1	Control
6	5	260	3	Control
6	6	260	0	Control
6	7	260	1	Control
6	8	260	0	Control
6	9	260	4	Control
6	10	260	1	Control
6	11	260	3	Control
6	12	260	1	Control
6	13	260	1	Control
6	14	260	1	Control
6	15	260	2	Control
6	16	260	3	Control
6	17	260	1	Control
6	18	260	0	Control
6	19	260	2	Control
6	21	260	0	Control
6	22	260	3	Control
6	23	260	0	Control
6	24	260	0	Control
6	25	260	2	Control
6	26	260	4	Control
6	27	260	3	Control
6	28	260	4	Control
6	30	260	1	Control
1	1	266	3	Warming
1	2	266	6	Warming
1	3	266	2	Warming
1	4	266	6	Warming
1	6	266	11	Warming
1	7	266	4	Warming
1	8	266	2	Warming
1	9	266	3	Warming
1	10	266	1	Warming
1	11	266	0	Warming
1	12	266	2	Warming
1	13	266	5	Warming
1	14	266	8	Warming
1	15	266	0	Warming
1	16	266	1	Warming
1	19	266	4	Warming
1	20	266	9	Warming
1	22	266	7	Warming
1	23	266	5	Warming
1	24	266	0	Warming
1	25	266	4	Warming
1	26	266	11	Warming
1	27	266	7	Warming
1	28	266	1	Warming
1	30	266	7	Warming
2	1	266	0	Warming
2	2	266	1	Warming
2	3	266	3	Warming
2	5	266	1	Warming
2	6	266	7	Warming
2	7	266	1	Warming
2	8	266	0	Warming
2	9	266	3	Warming
2	10	266	1	Warming
2	11	266	1	Warming
2	12	266	0	Warming
2	13	266	0	Warming
2	15	266	0	Warming
2	16	266	4	Warming
2	18	266	1	Warming
2	20	266	0	Warming
2	21	266	1	Warming
2	23	266	0	Warming
2	24	266	0	Warming
2	25	266	7	Warming
2	26	266	0	Warming
2	27	266	5	Warming
2	28	266	0	Warming
2	29	266	1	Warming
2	30	266	1	Warming
3	1	266	3	Warming
3	2	266	5	Warming
3	7	266	9	Warming
3	8	266	1	Warming
3	9	266	3	Warming
3	11	266	0	Warming
3	12	266	0	Warming
3	14	266	9	Warming
3	15	266	6	Warming
3	16	266	0	Warming
3	18	266	5	Warming
3	20	266	1	Warming
3	21	266	17	Warming
3	22	266	6	Warming
3	24	266	4	Warming
3	25	266	2	Warming
3	26	266	1	Warming
3	27	266	5	Warming
3	28	266	7	Warming
3	30	266	6	Warming
4	1	266	2	Warming
4	2	266	0	Warming
4	3	266	4	Warming
4	4	266	2	Warming
4	5	266	2	Warming
4	6	266	8	Warming
4	7	266	1	Warming
4	8	266	1	Warming
4	9	266	8	Warming
4	10	266	1	Warming
4	11	266	3	Warming
4	12	266	0	Warming
4	14	266	2	Warming
4	15	266	6	Warming
4	16	266	7	Warming
4	18	266	1	Warming
4	19	266	0	Warming
4	20	266	6	Warming
4	21	266	3	Warming
4	22	266	0	Warming
4	23	266	2	Warming
4	24	266	1	Warming
4	25	266	0	Warming
4	26	266	17	Warming
4	27	266	8	Warming
4	28	266	4	Warming
4	29	266	14	Warming
4	30	266	1	Warming
5	1	266	0	Warming
5	5	266	2	Warming
5	10	266	1	Warming
5	16	266	0	Warming
5	17	266	0	Warming
5	18	266	0	Warming
5	19	266	1	Warming
5	20	266	0	Warming
5	21	266	1	Warming
5	25	266	0	Warming
5	26	266	2	Warming
5	27	266	0	Warming
5	29	266	3	Warming
5	30	266	1	Warming
6	1	266	0	Warming
6	2	266	0	Warming
6	3	266	0	Warming
6	4	266	0	Warming
6	7	266	0	Warming
6	11	266	0	Warming
6	20	266	1	Warming
6	22	266	0	Warming
6	24	266	1	Warming
6	29	266	1	Warming
1	1	266	9	Control
1	2	266	2	Control
1	3	266	25	Control
1	4	266	2	Control
1	5	266	4	Control
1	6	266	1	Control
1	7	266	3	Control
1	8	266	7	Control
1	9	266	4	Control
1	10	266	2	Control
1	11	266	7	Control
1	12	266	5	Control
1	13	266	13	Control
1	14	266	0	Control
1	15	266	5	Control
1	16	266	1	Control
1	17	266	12	Control
1	18	266	5	Control
1	19	266	1	Control
1	20	266	14	Control
1	21	266	0	Control
1	22	266	12	Control
1	23	266	4	Control
1	24	266	5	Control
1	25	266	5	Control
1	26	266	11	Control
1	27	266	2	Control
1	28	266	0	Control
1	29	266	4	Control
1	30	266	21	Control
2	1	266	14	Control
2	2	266	1	Control
2	3	266	18	Control
2	4	266	8	Control
2	5	266	6	Control
2	6	266	12	Control
2	7	266	5	Control
2	8	266	5	Control
2	9	266	0	Control
2	10	266	5	Control
2	11	266	3	Control
2	12	266	3	Control
2	13	266	4	Control
2	14	266	5	Control
2	15	266	1	Control
2	16	266	13	Control
2	17	266	8	Control
2	18	266	7	Control
2	19	266	8	Control
2	20	266	6	Control
2	21	266	11	Control
2	22	266	9	Control
2	23	266	9	Control
2	24	266	6	Control
2	25	266	11	Control
2	26	266	17	Control
2	27	266	3	Control
2	28	266	28	Control
2	29	266	0	Control
2	30	266	3	Control
3	1	266	3	Control
3	2	266	5	Control
3	3	266	2	Control
3	4	266	2	Control
3	5	266	0	Control
3	6	266	1	Control
3	7	266	1	Control
3	9	266	1	Control
3	10	266	0	Control
3	12	266	2	Control
3	14	266	0	Control
3	15	266	0	Control
3	16	266	2	Control
3	18	266	1	Control
3	19	266	0	Control
3	21	266	0	Control
3	22	266	2	Control
3	23	266	2	Control
3	24	266	1	Control
3	25	266	2	Control
3	26	266	0	Control
3	27	266	2	Control
3	28	266	2	Control
3	29	266	0	Control
4	1	266	0	Control
4	3	266	1	Control
4	4	266	2	Control
4	5	266	3	Control
4	6	266	2	Control
4	7	266	1	Control
4	9	266	0	Control
4	10	266	12	Control
4	11	266	1	Control
4	12	266	1	Control
4	13	266	0	Control
4	14	266	12	Control
4	15	266	19	Control
4	16	266	5	Control
4	17	266	1	Control
4	18	266	4	Control
4	19	266	7	Control
4	20	266	4	Control
4	21	266	2	Control
4	22	266	2	Control
4	23	266	7	Control
4	24	266	6	Control
4	25	266	0	Control
4	26	266	11	Control
4	27	266	3	Control
4	28	266	1	Control
4	29	266	3	Control
4	30	266	0	Control
5	1	266	0	Control
5	2	266	1	Control
5	3	266	0	Control
5	4	266	6	Control
5	5	266	3	Control
5	6	266	0	Control
5	8	266	0	Control
5	10	266	0	Control
5	12	266	4	Control
5	13	266	7	Control
5	14	266	0	Control
5	15	266	2	Control
5	16	266	1	Control
5	17	266	9	Control
5	18	266	6	Control
5	19	266	5	Control
5	21	266	1	Control
5	22	266	6	Control
5	23	266	1	Control
5	24	266	14	Control
5	25	266	7	Control
5	26	266	2	Control
5	27	266	5	Control
5	28	266	6	Control
5	29	266	14	Control
5	30	266	4	Control
6	1	266	7	Control
6	2	266	1	Control
6	3	266	11	Control
6	4	266	1	Control
6	5	266	3	Control
6	6	266	0	Control
6	7	266	3	Control
6	8	266	1	Control
6	9	266	1	Control
6	10	266	1	Control
6	11	266	1	Control
6	12	266	1	Control
6	13	266	2	Control
6	14	266	1	Control
6	15	266	1	Control
6	16	266	4	Control
6	17	266	1	Control
6	18	266	1	Control
6	19	266	1	Control
6	21	266	0	Control
6	22	266	7	Control
6	23	266	1	Control
6	24	266	2	Control
6	25	266	1	Control
6	26	266	0	Control
6	27	266	3	Control
6	28	266	2	Control
6	30	266	1	Control
1	1	272	4	Warming
1	2	272	13	Warming
1	3	272	2	Warming
1	4	272	8	Warming
1	6	272	17	Warming
1	7	272	2	Warming
1	8	272	2	Warming
1	9	272	0	Warming
1	10	272	9	Warming
1	11	272	1	Warming
1	12	272	2	Warming
1	13	272	13	Warming
1	14	272	27	Warming
1	15	272	1	Warming
1	16	272	0	Warming
1	19	272	1	Warming
1	20	272	14	Warming
1	22	272	12	Warming
1	23	272	5	Warming
1	24	272	0	Warming
1	25	272	14	Warming
1	26	272	1	Warming
1	27	272	0	Warming
1	28	272	0	Warming
1	30	272	12	Warming
2	1	272	0	Warming
2	2	272	0	Warming
2	3	272	4	Warming
2	5	272	1	Warming
2	6	272	4	Warming
2	7	272	2	Warming
2	8	272	0	Warming
2	9	272	1	Warming
2	10	272	2	Warming
2	11	272	2	Warming
2	12	272	0	Warming
2	13	272	3	Warming
2	15	272	1	Warming
2	16	272	1	Warming
2	18	272	0	Warming
2	20	272	0	Warming
2	21	272	2	Warming
2	23	272	0	Warming
2	24	272	3	Warming
2	25	272	15	Warming
2	26	272	1	Warming
2	27	272	12	Warming
2	28	272	0	Warming
2	29	272	4	Warming
2	30	272	1	Warming
3	1	272	3	Warming
3	2	272	0	Warming
3	7	272	15	Warming
3	8	272	4	Warming
3	9	272	1	Warming
3	11	272	0	Warming
3	12	272	0	Warming
3	14	272	8	Warming
3	15	272	2	Warming
3	16	272	0	Warming
3	18	272	5	Warming
3	20	272	1	Warming
3	21	272	12	Warming
3	22	272	8	Warming
3	24	272	1	Warming
3	25	272	1	Warming
3	26	272	1	Warming
3	27	272	8	Warming
3	28	272	13	Warming
3	30	272	6	Warming
4	1	272	0	Warming
4	2	272	0	Warming
4	3	272	4	Warming
4	4	272	1	Warming
4	5	272	1	Warming
4	6	272	1	Warming
4	7	272	0	Warming
4	8	272	1	Warming
4	9	272	11	Warming
4	10	272	2	Warming
4	11	272	5	Warming
4	12	272	0	Warming
4	14	272	0	Warming
4	15	272	11	Warming
4	16	272	1	Warming
4	18	272	0	Warming
4	19	272	2	Warming
4	20	272	8	Warming
4	21	272	1	Warming
4	22	272	1	Warming
4	23	272	2	Warming
4	24	272	3	Warming
4	25	272	1	Warming
4	26	272	7	Warming
4	27	272	5	Warming
4	28	272	6	Warming
4	29	272	17	Warming
4	30	272	13	Warming
5	1	272	0	Warming
5	5	272	0	Warming
5	10	272	0	Warming
5	16	272	1	Warming
5	17	272	0	Warming
5	18	272	0	Warming
5	19	272	3	Warming
5	20	272	4	Warming
5	21	272	0	Warming
5	25	272	0	Warming
5	26	272	4	Warming
5	27	272	1	Warming
5	29	272	2	Warming
5	30	272	0	Warming
6	1	272	2	Warming
6	2	272	0	Warming
6	3	272	1	Warming
6	4	272	1	Warming
6	7	272	3	Warming
6	11	272	4	Warming
6	20	272	1	Warming
6	22	272	2	Warming
6	24	272	1	Warming
6	29	272	0	Warming
1	1	272	7	Control
1	2	272	6	Control
1	3	272	3	Control
1	4	272	3	Control
1	5	272	5	Control
1	6	272	4	Control
1	7	272	1	Control
1	8	272	14	Control
1	9	272	9	Control
1	10	272	3	Control
1	11	272	11	Control
1	12	272	6	Control
1	13	272	17	Control
1	14	272	1	Control
1	15	272	6	Control
1	16	272	17	Control
1	17	272	33	Control
1	18	272	9	Control
1	19	272	24	Control
1	20	272	11	Control
1	21	272	2	Control
1	22	272	5	Control
1	23	272	12	Control
1	24	272	7	Control
1	25	272	6	Control
1	26	272	8	Control
1	27	272	11	Control
1	28	272	3	Control
1	29	272	12	Control
1	30	272	26	Control
2	1	272	3	Control
2	2	272	14	Control
2	3	272	21	Control
2	4	272	1	Control
2	5	272	7	Control
2	6	272	16	Control
2	7	272	9	Control
2	8	272	5	Control
2	9	272	2	Control
2	10	272	8	Control
2	11	272	1	Control
2	12	272	14	Control
2	13	272	12	Control
2	14	272	8	Control
2	15	272	2	Control
2	16	272	14	Control
2	17	272	7	Control
2	18	272	8	Control
2	19	272	13	Control
2	20	272	11	Control
2	21	272	7	Control
2	22	272	1	Control
2	23	272	11	Control
2	24	272	12	Control
2	25	272	15	Control
2	26	272	1	Control
2	27	272	3	Control
2	28	272	26	Control
2	29	272	6	Control
2	30	272	7	Control
3	1	272	5	Control
3	2	272	11	Control
3	3	272	1	Control
3	4	272	1	Control
3	5	272	3	Control
3	6	272	3	Control
3	7	272	0	Control
3	9	272	3	Control
3	10	272	1	Control
3	12	272	1	Control
3	14	272	0	Control
3	15	272	0	Control
3	16	272	2	Control
3	18	272	3	Control
3	19	272	1	Control
3	21	272	1	Control
3	22	272	4	Control
3	23	272	2	Control
3	24	272	2	Control
3	25	272	3	Control
3	26	272	3	Control
3	27	272	5	Control
3	28	272	2	Control
3	29	272	3	Control
4	1	272	0	Control
4	3	272	7	Control
4	4	272	4	Control
4	5	272	6	Control
4	6	272	0	Control
4	7	272	4	Control
4	9	272	1	Control
4	10	272	9	Control
4	11	272	1	Control
4	12	272	2	Control
4	13	272	1	Control
4	14	272	16	Control
4	15	272	3	Control
4	16	272	14	Control
4	17	272	2	Control
4	18	272	8	Control
4	19	272	5	Control
4	20	272	8	Control
4	21	272	3	Control
4	22	272	14	Control
4	23	272	11	Control
4	24	272	8	Control
4	25	272	2	Control
4	26	272	12	Control
4	27	272	8	Control
4	28	272	1	Control
4	29	272	1	Control
4	30	272	0	Control
5	1	272	1	Control
5	2	272	3	Control
5	3	272	0	Control
5	4	272	13	Control
5	5	272	5	Control
5	6	272	0	Control
5	8	272	0	Control
5	10	272	2	Control
5	12	272	5	Control
5	13	272	5	Control
5	14	272	4	Control
5	15	272	5	Control
5	16	272	1	Control
5	17	272	25	Control
5	18	272	5	Control
5	19	272	12	Control
5	21	272	0	Control
5	22	272	1	Control
5	23	272	4	Control
5	24	272	18	Control
5	25	272	13	Control
5	26	272	4	Control
5	27	272	11	Control
5	28	272	12	Control
5	29	272	17	Control
5	30	272	11	Control
6	1	272	1	Control
6	2	272	1	Control
6	3	272	1	Control
6	4	272	1	Control
6	5	272	0	Control
6	6	272	0	Control
6	7	272	1	Control
6	8	272	1	Control
6	9	272	9	Control
6	10	272	2	Control
6	11	272	3	Control
6	12	272	0	Control
6	13	272	2	Control
6	14	272	0	Control
6	15	272	3	Control
6	16	272	4	Control
6	17	272	2	Control
6	18	272	0	Control
6	19	272	1	Control
6	21	272	0	Control
6	22	272	1	Control
6	23	272	0	Control
6	24	272	2	Control
6	25	272	2	Control
6	26	272	5	Control
6	27	272	7	Control
6	28	272	4	Control
6	30	272	4	Control
1	1	278	1	Warming
1	2	278	7	Warming
1	3	278	21	Warming
1	4	278	0	Warming
1	6	278	8	Warming
1	7	278	0	Warming
1	8	278	0	Warming
1	9	278	0	Warming
1	10	278	2	Warming
1	11	278	3	Warming
1	12	278	0	Warming
1	13	278	15	Warming
1	14	278	14	Warming
1	15	278	0	Warming
1	16	278	0	Warming
1	19	278	1	Warming
1	20	278	0	Warming
1	22	278	1	Warming
1	23	278	1	Warming
1	24	278	0	Warming
1	25	278	4	Warming
1	26	278	2	Warming
1	27	278	3	Warming
1	28	278	1	Warming
1	30	278	1	Warming
2	1	278	0	Warming
2	2	278	1	Warming
2	3	278	5	Warming
2	5	278	0	Warming
2	6	278	1	Warming
2	7	278	1	Warming
2	8	278	0	Warming
2	9	278	3	Warming
2	10	278	1	Warming
2	11	278	2	Warming
2	12	278	1	Warming
2	13	278	0	Warming
2	15	278	0	Warming
2	16	278	4	Warming
2	18	278	0	Warming
2	20	278	0	Warming
2	21	278	3	Warming
2	23	278	0	Warming
2	24	278	0	Warming
2	25	278	5	Warming
2	26	278	1	Warming
2	27	278	5	Warming
2	28	278	0	Warming
2	29	278	2	Warming
2	30	278	1	Warming
3	1	278	2	Warming
3	2	278	0	Warming
3	7	278	0	Warming
3	8	278	3	Warming
3	9	278	2	Warming
3	11	278	0	Warming
3	12	278	0	Warming
3	14	278	1	Warming
3	15	278	0	Warming
3	16	278	1	Warming
3	18	278	0	Warming
3	20	278	0	Warming
3	21	278	3	Warming
3	22	278	1	Warming
3	24	278	15	Warming
3	25	278	1	Warming
3	26	278	2	Warming
3	27	278	5	Warming
3	28	278	12	Warming
3	30	278	0	Warming
4	1	278	0	Warming
4	2	278	0	Warming
4	3	278	2	Warming
4	4	278	4	Warming
4	5	278	1	Warming
4	6	278	0	Warming
4	7	278	0	Warming
4	8	278	1	Warming
4	9	278	5	Warming
4	10	278	1	Warming
4	11	278	4	Warming
4	12	278	0	Warming
4	14	278	2	Warming
4	15	278	7	Warming
4	16	278	0	Warming
4	18	278	0	Warming
4	19	278	3	Warming
4	20	278	4	Warming
4	21	278	3	Warming
4	22	278	0	Warming
4	23	278	0	Warming
4	24	278	0	Warming
4	25	278	0	Warming
4	26	278	0	Warming
4	27	278	5	Warming
4	28	278	2	Warming
4	29	278	7	Warming
4	30	278	3	Warming
5	1	278	1	Warming
5	5	278	0	Warming
5	10	278	0	Warming
5	16	278	1	Warming
5	17	278	0	Warming
5	18	278	0	Warming
5	19	278	0	Warming
5	20	278	1	Warming
5	21	278	1	Warming
5	25	278	1	Warming
5	26	278	2	Warming
5	27	278	0	Warming
5	29	278	0	Warming
5	30	278	1	Warming
6	1	278	1	Warming
6	2	278	0	Warming
6	3	278	1	Warming
6	4	278	0	Warming
6	7	278	5	Warming
6	11	278	3	Warming
6	20	278	2	Warming
6	22	278	0	Warming
6	24	278	0	Warming
6	29	278	2	Warming
1	1	278	3	Control
1	2	278	8	Control
1	3	278	5	Control
1	4	278	3	Control
1	5	278	4	Control
1	6	278	0	Control
1	7	278	4	Control
1	8	278	2	Control
1	9	278	6	Control
1	10	278	3	Control
1	11	278	2	Control
1	12	278	2	Control
1	13	278	8	Control
1	14	278	0	Control
1	15	278	2	Control
1	16	278	2	Control
1	17	278	6	Control
1	18	278	4	Control
1	19	278	6	Control
1	20	278	5	Control
1	21	278	2	Control
1	22	278	5	Control
1	23	278	8	Control
1	24	278	2	Control
1	25	278	3	Control
1	26	278	1	Control
1	27	278	12	Control
1	28	278	4	Control
1	29	278	7	Control
1	30	278	8	Control
2	1	278	18	Control
2	2	278	9	Control
2	3	278	1	Control
2	4	278	1	Control
2	5	278	2	Control
2	6	278	1	Control
2	7	278	3	Control
2	8	278	9	Control
2	9	278	1	Control
2	10	278	3	Control
2	11	278	6	Control
2	12	278	11	Control
2	13	278	13	Control
2	14	278	7	Control
2	15	278	2	Control
2	16	278	5	Control
2	17	278	4	Control
2	18	278	4	Control
2	19	278	7	Control
2	20	278	6	Control
2	21	278	0	Control
2	22	278	5	Control
2	23	278	6	Control
2	24	278	6	Control
2	25	278	1	Control
2	26	278	2	Control
2	27	278	4	Control
2	28	278	8	Control
2	29	278	4	Control
2	30	278	1	Control
3	1	278	1	Control
3	2	278	6	Control
3	3	278	4	Control
3	4	278	0	Control
3	5	278	0	Control
3	6	278	1	Control
3	7	278	0	Control
3	9	278	3	Control
3	10	278	0	Control
3	12	278	1	Control
3	14	278	1	Control
3	15	278	4	Control
3	16	278	1	Control
3	18	278	2	Control
3	19	278	4	Control
3	21	278	3	Control
3	22	278	1	Control
3	23	278	6	Control
3	24	278	1	Control
3	25	278	1	Control
3	26	278	2	Control
3	27	278	4	Control
3	28	278	2	Control
3	29	278	1	Control
4	1	278	0	Control
4	3	278	5	Control
4	4	278	2	Control
4	5	278	5	Control
4	6	278	0	Control
4	7	278	2	Control
4	9	278	0	Control
4	10	278	6	Control
4	11	278	1	Control
4	12	278	1	Control
4	13	278	4	Control
4	14	278	16	Control
4	15	278	14	Control
4	16	278	8	Control
4	17	278	3	Control
4	18	278	7	Control
4	19	278	3	Control
4	20	278	6	Control
4	21	278	0	Control
4	22	278	16	Control
4	23	278	3	Control
4	24	278	1	Control
4	25	278	3	Control
4	26	278	6	Control
4	27	278	6	Control
4	28	278	0	Control
4	29	278	7	Control
4	30	278	0	Control
5	1	278	1	Control
5	2	278	3	Control
5	3	278	3	Control
5	4	278	1	Control
5	5	278	6	Control
5	6	278	1	Control
5	8	278	0	Control
5	10	278	3	Control
5	12	278	3	Control
5	13	278	2	Control
5	14	278	3	Control
5	15	278	3	Control
5	16	278	3	Control
5	17	278	17	Control
5	18	278	2	Control
5	19	278	4	Control
5	21	278	0	Control
5	22	278	8	Control
5	23	278	1	Control
5	24	278	7	Control
5	25	278	8	Control
5	26	278	2	Control
5	27	278	5	Control
5	28	278	9	Control
5	29	278	28	Control
5	30	278	7	Control
6	1	278	1	Control
6	2	278	2	Control
6	3	278	4	Control
6	4	278	0	Control
6	5	278	0	Control
6	6	278	0	Control
6	7	278	0	Control
6	8	278	1	Control
6	9	278	4	Control
6	10	278	0	Control
6	11	278	5	Control
6	12	278	1	Control
6	13	278	1	Control
6	14	278	1	Control
6	15	278	2	Control
6	16	278	5	Control
6	17	278	2	Control
6	18	278	1	Control
6	19	278	3	Control
6	21	278	2	Control
6	22	278	6	Control
6	23	278	0	Control
6	24	278	2	Control
6	25	278	3	Control
6	26	278	4	Control
6	27	278	3	Control
6	28	278	4	Control
6	30	278	1	Control
1	1	284	0	Warming
1	2	284	1	Warming
1	3	284	1	Warming
1	4	284	0	Warming
1	6	284	7	Warming
1	7	284	0	Warming
1	8	284	0	Warming
1	9	284	0	Warming
1	10	284	2	Warming
1	11	284	0	Warming
1	12	284	0	Warming
1	13	284	1	Warming
1	14	284	7	Warming
1	15	284	2	Warming
1	16	284	0	Warming
1	19	284	3	Warming
1	20	284	2	Warming
1	22	284	4	Warming
1	23	284	5	Warming
1	24	284	0	Warming
1	25	284	3	Warming
1	26	284	0	Warming
1	27	284	0	Warming
1	28	284	1	Warming
1	30	284	4	Warming
2	1	284	0	Warming
2	2	284	1	Warming
2	3	284	2	Warming
2	5	284	0	Warming
2	6	284	1	Warming
2	7	284	0	Warming
2	8	284	1	Warming
2	9	284	3	Warming
2	10	284	1	Warming
2	11	284	4	Warming
2	12	284	0	Warming
2	13	284	0	Warming
2	15	284	0	Warming
2	16	284	5	Warming
2	18	284	0	Warming
2	20	284	2	Warming
2	21	284	3	Warming
2	23	284	0	Warming
2	24	284	4	Warming
2	25	284	8	Warming
2	26	284	2	Warming
2	27	284	4	Warming
2	28	284	0	Warming
2	29	284	3	Warming
2	30	284	2	Warming
3	1	284	6	Warming
3	2	284	2	Warming
3	7	284	0	Warming
3	8	284	2	Warming
3	9	284	0	Warming
3	11	284	0	Warming
3	12	284	0	Warming
3	14	284	3	Warming
3	15	284	0	Warming
3	16	284	3	Warming
3	18	284	0	Warming
3	20	284	0	Warming
3	21	284	0	Warming
3	22	284	0	Warming
3	24	284	5	Warming
3	25	284	0	Warming
3	26	284	1	Warming
3	27	284	6	Warming
3	28	284	5	Warming
3	30	284	1	Warming
4	1	284	0	Warming
4	2	284	0	Warming
4	3	284	3	Warming
4	4	284	4	Warming
4	5	284	0	Warming
4	6	284	1	Warming
4	7	284	0	Warming
4	8	284	0	Warming
4	9	284	1	Warming
4	10	284	1	Warming
4	11	284	3	Warming
4	12	284	0	Warming
4	14	284	1	Warming
4	15	284	4	Warming
4	16	284	0	Warming
4	18	284	0	Warming
4	19	284	2	Warming
4	20	284	1	Warming
4	21	284	7	Warming
4	22	284	1	Warming
4	23	284	0	Warming
4	24	284	1	Warming
4	25	284	3	Warming
4	26	284	0	Warming
4	27	284	4	Warming
4	28	284	2	Warming
4	29	284	2	Warming
4	30	284	0	Warming
5	1	284	1	Warming
5	5	284	0	Warming
5	10	284	0	Warming
5	16	284	1	Warming
5	17	284	0	Warming
5	18	284	2	Warming
5	19	284	4	Warming
5	20	284	0	Warming
5	21	284	0	Warming
5	25	284	1	Warming
5	26	284	1	Warming
5	27	284	3	Warming
5	29	284	3	Warming
5	30	284	5	Warming
6	1	284	1	Warming
6	2	284	4	Warming
6	3	284	0	Warming
6	4	284	0	Warming
6	7	284	3	Warming
6	11	284	0	Warming
6	20	284	2	Warming
6	22	284	0	Warming
6	24	284	2	Warming
6	29	284	4	Warming
1	1	284	5	Control
1	2	284	4	Control
1	3	284	2	Control
1	4	284	7	Control
1	5	284	4	Control
1	6	284	0	Control
1	7	284	4	Control
1	8	284	2	Control
1	9	284	6	Control
1	10	284	3	Control
1	11	284	2	Control
1	12	284	2	Control
1	13	284	8	Control
1	14	284	0	Control
1	15	284	2	Control
1	16	284	2	Control
1	17	284	6	Control
1	18	284	4	Control
1	19	284	6	Control
1	20	284	5	Control
1	21	284	2	Control
1	22	284	5	Control
1	23	284	8	Control
1	24	284	2	Control
1	25	284	3	Control
1	26	284	1	Control
1	27	284	12	Control
1	28	284	4	Control
1	29	284	7	Control
1	30	284	8	Control
2	1	284	16	Control
2	2	284	8	Control
2	3	284	3	Control
2	4	284	9	Control
2	5	284	5	Control
2	6	284	12	Control
2	7	284	4	Control
2	8	284	9	Control
2	9	284	1	Control
2	10	284	3	Control
2	11	284	6	Control
2	12	284	11	Control
2	13	284	13	Control
2	14	284	7	Control
2	15	284	2	Control
2	16	284	5	Control
2	17	284	4	Control
2	18	284	4	Control
2	19	284	7	Control
2	20	284	6	Control
2	21	284	0	Control
2	22	284	5	Control
2	23	284	6	Control
2	24	284	6	Control
2	25	284	1	Control
2	26	284	2	Control
2	27	284	4	Control
2	28	284	8	Control
2	29	284	4	Control
2	30	284	1	Control
3	1	284	0	Control
3	2	284	2	Control
3	3	284	3	Control
3	4	284	0	Control
3	5	284	0	Control
3	6	284	2	Control
3	7	284	0	Control
3	9	284	0	Control
3	10	284	1	Control
3	12	284	2	Control
3	14	284	1	Control
3	15	284	2	Control
3	16	284	1	Control
3	18	284	3	Control
3	19	284	4	Control
3	21	284	1	Control
3	22	284	3	Control
3	23	284	3	Control
3	24	284	4	Control
3	25	284	1	Control
3	26	284	2	Control
3	27	284	4	Control
3	28	284	2	Control
3	29	284	1	Control
4	1	284	0	Control
4	3	284	8	Control
4	4	284	4	Control
4	5	284	2	Control
4	6	284	3	Control
4	7	284	3	Control
4	9	284	0	Control
4	10	284	0	Control
4	11	284	2	Control
4	12	284	2	Control
4	13	284	7	Control
4	14	284	1	Control
4	15	284	7	Control
4	16	284	4	Control
4	17	284	4	Control
4	18	284	5	Control
4	19	284	6	Control
4	20	284	4	Control
4	21	284	1	Control
4	22	284	9	Control
4	23	284	1	Control
4	24	284	3	Control
4	25	284	7	Control
4	26	284	9	Control
4	27	284	8	Control
4	28	284	1	Control
4	29	284	6	Control
4	30	284	0	Control
5	1	284	4	Control
5	2	284	2	Control
5	3	284	1	Control
5	4	284	0	Control
5	5	284	7	Control
5	6	284	2	Control
5	8	284	0	Control
5	10	284	4	Control
5	12	284	0	Control
5	13	284	1	Control
5	14	284	4	Control
5	15	284	2	Control
5	16	284	2	Control
5	17	284	1	Control
5	18	284	4	Control
5	19	284	2	Control
5	21	284	0	Control
5	22	284	5	Control
5	23	284	1	Control
5	24	284	6	Control
5	25	284	7	Control
5	26	284	2	Control
5	27	284	11	Control
5	28	284	14	Control
5	29	284	19	Control
5	30	284	4	Control
6	1	284	1	Control
6	2	284	1	Control
6	3	284	3	Control
6	4	284	0	Control
6	5	284	2	Control
6	6	284	0	Control
6	7	284	0	Control
6	8	284	0	Control
6	9	284	4	Control
6	10	284	0	Control
6	11	284	1	Control
6	12	284	2	Control
6	13	284	2	Control
6	14	284	0	Control
6	15	284	4	Control
6	16	284	5	Control
6	17	284	1	Control
6	18	284	1	Control
6	19	284	3	Control
6	21	284	2	Control
6	22	284	4	Control
6	23	284	0	Control
6	24	284	2	Control
6	25	284	1	Control
6	26	284	5	Control
6	27	284	1	Control
6	28	284	1	Control
6	30	284	3	Control
1	1	290	0	Warming
1	2	290	2	Warming
1	3	290	0	Warming
1	4	290	0	Warming
1	6	290	1	Warming
1	7	290	0	Warming
1	8	290	1	Warming
1	9	290	0	Warming
1	10	290	1	Warming
1	11	290	1	Warming
1	12	290	1	Warming
1	13	290	4	Warming
1	14	290	3	Warming
1	15	290	1	Warming
1	16	290	0	Warming
1	19	290	1	Warming
1	20	290	2	Warming
1	22	290	1	Warming
1	23	290	2	Warming
1	24	290	0	Warming
1	25	290	2	Warming
1	26	290	0	Warming
1	27	290	0	Warming
1	28	290	0	Warming
1	30	290	1	Warming
2	1	290	0	Warming
2	2	290	1	Warming
2	3	290	4	Warming
2	5	290	0	Warming
2	6	290	1	Warming
2	7	290	0	Warming
2	8	290	1	Warming
2	9	290	1	Warming
2	10	290	1	Warming
2	11	290	2	Warming
2	12	290	0	Warming
2	13	290	0	Warming
2	15	290	0	Warming
2	16	290	1	Warming
2	18	290	0	Warming
2	20	290	4	Warming
2	21	290	4	Warming
2	23	290	0	Warming
2	24	290	1	Warming
2	25	290	2	Warming
2	26	290	1	Warming
2	27	290	3	Warming
2	28	290	0	Warming
2	29	290	0	Warming
2	30	290	1	Warming
3	1	290	1	Warming
3	2	290	1	Warming
3	7	290	0	Warming
3	8	290	5	Warming
3	9	290	0	Warming
3	11	290	0	Warming
3	12	290	0	Warming
3	14	290	2	Warming
3	15	290	1	Warming
3	16	290	3	Warming
3	18	290	0	Warming
3	20	290	0	Warming
3	21	290	0	Warming
3	22	290	0	Warming
3	24	290	5	Warming
3	25	290	0	Warming
3	26	290	0	Warming
3	27	290	6	Warming
3	28	290	2	Warming
3	30	290	0	Warming
4	1	290	0	Warming
4	2	290	0	Warming
4	3	290	0	Warming
4	4	290	1	Warming
4	5	290	1	Warming
4	6	290	0	Warming
4	7	290	0	Warming
4	8	290	0	Warming
4	9	290	2	Warming
4	10	290	0	Warming
4	11	290	0	Warming
4	12	290	0	Warming
4	14	290	4	Warming
4	15	290	5	Warming
4	16	290	0	Warming
4	18	290	0	Warming
4	19	290	0	Warming
4	20	290	1	Warming
4	21	290	2	Warming
4	22	290	0	Warming
4	23	290	0	Warming
4	24	290	2	Warming
4	25	290	4	Warming
4	26	290	0	Warming
4	27	290	2	Warming
4	28	290	0	Warming
4	29	290	2	Warming
4	30	290	0	Warming
5	1	290	0	Warming
5	5	290	0	Warming
5	10	290	0	Warming
5	16	290	0	Warming
5	17	290	1	Warming
5	18	290	3	Warming
5	19	290	4	Warming
5	20	290	0	Warming
5	21	290	1	Warming
5	25	290	1	Warming
5	26	290	2	Warming
5	27	290	0	Warming
5	29	290	1	Warming
5	30	290	4	Warming
6	1	290	2	Warming
6	2	290	3	Warming
6	3	290	0	Warming
6	4	290	0	Warming
6	7	290	2	Warming
6	11	290	0	Warming
6	20	290	1	Warming
6	22	290	0	Warming
6	24	290	1	Warming
6	29	290	4	Warming
1	1	290	1	Control
1	2	290	2	Control
1	3	290	0	Control
1	4	290	0	Control
1	5	290	8	Control
1	6	290	2	Control
1	7	290	2	Control
1	8	290	1	Control
1	9	290	1	Control
1	10	290	5	Control
1	11	290	1	Control
1	12	290	0	Control
1	13	290	2	Control
1	14	290	0	Control
1	15	290	2	Control
1	16	290	2	Control
1	17	290	3	Control
1	18	290	5	Control
1	19	290	1	Control
1	20	290	5	Control
1	21	290	4	Control
1	22	290	2	Control
1	23	290	2	Control
1	24	290	2	Control
1	25	290	5	Control
1	26	290	2	Control
1	27	290	3	Control
1	28	290	2	Control
1	29	290	3	Control
1	30	290	6	Control
2	1	290	3	Control
2	2	290	3	Control
2	3	290	2	Control
2	4	290	4	Control
2	5	290	3	Control
2	6	290	3	Control
2	7	290	1	Control
2	8	290	7	Control
2	9	290	2	Control
2	10	290	1	Control
2	11	290	5	Control
2	12	290	5	Control
2	13	290	4	Control
2	14	290	3	Control
2	15	290	2	Control
2	16	290	1	Control
2	17	290	2	Control
2	18	290	6	Control
2	19	290	2	Control
2	20	290	1	Control
2	21	290	1	Control
2	22	290	3	Control
2	23	290	3	Control
2	24	290	1	Control
2	25	290	2	Control
2	26	290	2	Control
2	27	290	3	Control
2	28	290	2	Control
2	29	290	1	Control
2	30	290	0	Control
3	1	290	2	Control
3	2	290	2	Control
3	3	290	2	Control
3	4	290	0	Control
3	5	290	0	Control
3	6	290	1	Control
3	7	290	0	Control
3	9	290	0	Control
3	10	290	0	Control
3	12	290	3	Control
3	14	290	1	Control
3	15	290	4	Control
3	16	290	0	Control
3	18	290	4	Control
3	19	290	4	Control
3	21	290	1	Control
3	22	290	3	Control
3	23	290	3	Control
3	24	290	4	Control
3	25	290	1	Control
3	26	290	2	Control
3	27	290	4	Control
3	28	290	2	Control
3	29	290	1	Control
4	1	290	0	Control
4	3	290	4	Control
4	4	290	5	Control
4	5	290	1	Control
4	6	290	0	Control
4	7	290	3	Control
4	9	290	0	Control
4	10	290	2	Control
4	11	290	2	Control
4	12	290	0	Control
4	13	290	4	Control
4	14	290	1	Control
4	15	290	8	Control
4	16	290	5	Control
4	17	290	5	Control
4	18	290	9	Control
4	19	290	2	Control
4	20	290	3	Control
4	21	290	3	Control
4	22	290	4	Control
4	23	290	0	Control
4	24	290	2	Control
4	25	290	1	Control
4	26	290	6	Control
4	27	290	7	Control
4	28	290	1	Control
4	29	290	0	Control
4	30	290	0	Control
5	1	290	2	Control
5	2	290	3	Control
5	3	290	3	Control
5	4	290	0	Control
5	5	290	5	Control
5	6	290	1	Control
5	8	290	0	Control
5	10	290	1	Control
5	12	290	0	Control
5	13	290	0	Control
5	14	290	2	Control
5	15	290	1	Control
5	16	290	0	Control
5	17	290	5	Control
5	18	290	1	Control
5	19	290	0	Control
5	21	290	1	Control
5	22	290	4	Control
5	23	290	0	Control
5	24	290	5	Control
5	25	290	4	Control
5	26	290	1	Control
5	27	290	12	Control
5	28	290	5	Control
5	29	290	5	Control
5	30	290	1	Control
6	1	290	0	Control
6	2	290	0	Control
6	3	290	0	Control
6	4	290	0	Control
6	5	290	0	Control
6	6	290	0	Control
6	7	290	0	Control
6	8	290	0	Control
6	9	290	4	Control
6	10	290	0	Control
6	11	290	1	Control
[truncated: 1,457 more rows]

## Sheet: Flower size
Plot_ID	Plant_ID	Flower_ID	Treatment	Period	treatment	Vexillum_width	Alae_width	Corolla_diameter
2	6	1	Control	Late	CL	10.33	13.24	20.97
2	6	2	Control	Late	CL	11.75	12.08	23.39
2	6	3	Control	Late	CL	11.83	15.78	20.47
2	6	4	Control	Late	CL	14.78	17.09	28.71
2	6	5	Control	Late	CL	13.71	19.03	28.36
2	6	6	Control	Late	CL	13.37	20.4	24.9
2	6	7	Control	Late	CL	12.55	12.71	26.26
2	10	1	Control	Late	CL	11.16	13.33	23.49
2	16	2	Control	Late	CL	10.54	19.57	23.44
2	16	3	Control	Late	CL	11.74	20.35	24.82
2	16	4	Control	Late	CL	16.52	17.39	23.5
2	16	5	Control	Late	CL	12.81	14.28	23.41
2	16	6	Control	Late	CL	9.55	12.09	19.98
3	1	1	Control	Late	CL	10.62	17.17	15.51
3	1	2	Control	Late	CL	12.46	16.37	21.93
3	9	1	Control	Late	CL	12.92	16.57	23.19
3	9	2	Control	Late	CL	12.53	19.11	23.78
3	9	3	Control	Late	CL	13.36	16.5	21.62
3	9	4	Control	Late	CL	13.38	15.75	23.21
3	9	5	Control	Late	CL	14.34	18.02	25.49
3	19	1	Control	Late	CL	16.16	16.43	26.67
3	19	2	Control	Late	CL	13.07	15.54	23.59
3	27	1	Control	Late	CL	12.85	18.83	23.07
3	28	4	Control	Late	CL	15.04	16.46	21.5
3	28	5	Control	Late	CL	13.23	18.33	22.34
3	29	1	Control	Late	CL	17.78	19.03	24.07
3	29	2	Control	Late	CL	13.39	15.81	20.23
9	20	2	Control	Late	CL	13.39	15.7	19.27
9	20	3	Control	Late	CL	12.27	13.92	16.46
9	26	4	Control	Late	CL	11.51	12.5	17.27
2	16	1	Control	Middle	CM	10.73	11.97	18.36
2	17	1	Control	Middle	CM	12.27	14.94	23.18
2	19	1	Control	Middle	CM	17.32	21.71	28.55
2	19	2	Control	Middle	CM	12.11	12.54	21.2
2	19	3	Control	Middle	CM	13.24	14.95	19.87
2	22	4	Control	Middle	CM	11.94	14.92	26.07
2	24	1	Control	Middle	CM	13.91	16.32	23.58
2	24	2	Control	Middle	CM	12.36	15.05	19.62
2	24	3	Control	Middle	CM	8.36	13.87	18.62
2	25	1	Control	Middle	CM	14.26	16.52	22.36
2	25	2	Control	Middle	CM	13.07	19.78	25.68
2	27	1	Control	Middle	CM	15.48	22.19	24.56
2	27	2	Control	Middle	CM	13.64	19.33	23.25
2	27	3	Control	Middle	CM	14.18	21.67	22.71
2	28	1	Control	Middle	CM	13.35	19.19	23.32
2	29	2	Control	Middle	CM	14.42	16.59	23.66
2	29	3	Control	Middle	CM	11.25	16.46	24.14
2	30	3	Control	Middle	CM	13.39	15.82	23.26
3	4	1	Control	Middle	CM	12.74	15.8	19.37
3	5	3	Control	Middle	CM	12.78	15.24	23.68
3	6	1	Control	Middle	CM	12.93	16.94	22.78
3	10	3	Control	Middle	CM	11.48	14.46	16.79
3	12	1	Control	Middle	CM	10.92	15.07	19.76
3	12	2	Control	Middle	CM	11.2	14.06	18.16
3	14	1	Control	Middle	CM	11.86	14.32	20.85
3	15	1	Control	Middle	CM	12.42	15.97	22.41
3	16	1	Control	Middle	CM	14.17	16.6	24.43
3	16	2	Control	Middle	CM	13.58	15.61	19.33
3	16	3	Control	Middle	CM	13.23	16.4	25.56
3	20	1	Control	Middle	CM	14.16	16.04	23.97
7	2	1	Control	Middle	CM	9.27	13.79	16.61
7	3	1	Control	Middle	CM	14.58	18.51	30.21
7	3	2	Control	Middle	CM	14.76	20.77	23.31
7	8	1	Control	Middle	CM	7.84	11.27	14.25
7	9	3	Control	Middle	CM	9.09	15.67	17.61
7	10	1	Control	Middle	CM	10.3	19.26	18.72
7	12	1	Control	Middle	CM	13.57	14.53	24.22
7	14	1	Control	Middle	CM	15.06	22.57	24.72
7	15	1	Control	Middle	CM	16.11	23.27	29.36
7	16	3	Control	Middle	CM	11.64	18.25	24.15
7	21	3	Control	Middle	CM	14.6	20.11	27.02
7	22	3	Control	Middle	CM	15.16	18.95	22.42
7	22	4	Control	Middle	CM	16.24	19.17	22.51
7	23	3	Control	Middle	CM	9.01	14.76	18.91
7	23	4	Control	Middle	CM	12.1	20.2	23.77
7	24	2	Control	Middle	CM	15.55	17.63	21.76
7	24	3	Control	Middle	CM	16.61	20.7	23.59
7	25	3	Control	Middle	CM	14.52	19.08	24.08
7	27	1	Control	Middle	CM	12.67	15.92	25.49
7	27	2	Control	Middle	CM	10.35	16.74	24.72
9	5	1	Control	Middle	CM	11.42	16.83	23.67
9	14	1	Control	Middle	CM	12.26	18.89	23.26
9	17	1	Control	Middle	CM	10.45	18.87	21.45
9	22	1	Control	Middle	CM	10.21	12.46	21.12
9	22	2	Control	Middle	CM	12.82	19.15	21.93
9	24	3	Control	Middle	CM	9.45	13.87	19.02
9	26	1	Control	Middle	CM	12.49	18.86	27.07
9	26	2	Control	Middle	CM	13.22	19.76	20.65
9	26	3	Control	Middle	CM	10.79	14.01	21.03
9	27	12	Control	Middle	CM	12.22	16.42	22.95
9	27	13	Control	Middle	CM	12.32	18.41	17.66
9	27	14	Control	Middle	CM	10.84	15.78	19.42
9	27	15	Control	Middle	CM	13.54	17.81	23.46
9	28	3	Control	Middle	CM	16.51	19.5	25.4
9	28	4	Control	Middle	CM	14.3	16.22	21.91
9	28	5	Control	Middle	CM	17.67	19.39	27.59
9	28	6	Control	Middle	CM	17.48	20.77	31.1
10	3	1	Control	Middle	CM	13.03	20.58	26.4
10	14	1	Control	Middle	CM	14.15	18.17	22.14
10	14	2	Control	Middle	CM	13.24	18.75	23.37
10	15	1	Control	Middle	CM	10.27	15.25	23.85
10	17	1	Control	Middle	CM	16.85	22.51	25.73
10	25	2	Control	Middle	CM	12.71	19.02	25.48
12	5	3	Control	Middle	CM	9.21	14.14	16.27
12	21	1	Control	Middle	CM	16.85	18.22	20.53
12	24	1	Control	Middle	CM	11.74	19.09	22.61
2	1	1	Control	Early	CE	14.7	18.29	22.95
2	8	1	Control	Early	CE	13.9	16.29	21.15
2	8	2	Control	Early	CE	13.97	20.44	21.63
2	9	1	Control	Early	CE	14.61	17.93	23.86
2	22	1	Control	Early	CE	13.14	16.31	20.25
2	22	2	Control	Early	CE	13.51	18.56	26.05
2	22	3	Control	Early	CE	14.7	18.29	22.95
2	26	1	Control	Early	CE	13.9	16.29	21.15
2	26	2	Control	Early	CE	13.97	20.44	21.63
2	29	1	Control	Early	CE	14.61	17.93	23.86
2	30	1	Control	Early	CE	13.14	16.31	20.25
2	30	2	Control	Early	CE	13.51	18.56	26.05
3	3	1	Control	Early	CE	12.74	16.67	22.24
3	5	1	Control	Early	CE	10.98	13.35	20.4
3	5	2	Control	Early	CE	12.74	16.67	22.24
3	10	1	Control	Early	CE	15.13	17.13	23.76
3	10	2	Control	Early	CE	10.98	13.35	20.4
3	11	1	Control	Early	CE	18.72	19.89	20.15
3	11	2	Control	Early	CE	16.96	20.63	23.78
3	11	3	Control	Early	CE	14.28	17.54	21.5
3	28	1	Control	Early	CE	15.13	17.13	23.76
3	28	2	Control	Early	CE	18.72	19.89	20.15
3	28	3	Control	Early	CE	16.96	20.63	23.78
3	30	1	Control	Early	CE	14.28	17.54	21.5
7	4	1	Control	Early	CE	15.83	18.37	25.8
7	4	2	Control	Early	CE	15.83	18.37	25.8
7	9	1	Control	Early	CE	10.84	15.82	20.62
7	9	2	Control	Early	CE	10.84	15.82	20.62
7	16	1	Control	Early	CE	13.99	20.32	26.95
7	16	2	Control	Early	CE	13.99	20.32	26.95
7	21	1	Control	Early	CE	16.21	17.28	23
7	21	2	Control	Early	CE	16.21	17.28	23
7	22	1	Control	Early	CE	13.76	16.8	27.1
7	22	2	Control	Early	CE	13.76	16.8	27.1
7	23	1	Control	Early	CE	14.7	16.2	22.61
7	23	2	Control	Early	CE	14.7	16.2	22.61
7	24	1	Control	Early	CE	14.63	17.84	23.99
7	25	1	Control	Early	CE	13.83	16.17	21.73
7	25	2	Control	Early	CE	14.63	17.84	23.99
7	26	1	Control	Early	CE	13.83	16.17	21.73
9	6	1	Control	Early	CE	11.44	16.88	22.22
9	10	1	Control	Early	CE	18.35	20.13	25.68
9	10	2	Control	Early	CE	11.44	16.88	22.22
9	16	1	Control	Early	CE	10.95	17.15	19.97
9	16	2	Control	Early	CE	16.54	16.07	19.14
9	16	3	Control	Early	CE	18.35	20.13	25.68
9	16	4	Control	Early	CE	10.95	17.15	19.97
9	18	1	Control	Early	CE	17.22	17.89	24.33
9	19	1	Control	Early	CE	14.46	20.82	19.62
9	20	1	Control	Early	CE	15.68	20	19.77
9	21	1	Control	Early	CE	13.13	20.76	29.33
9	21	2	Control	Early	CE	13.24	20.39	24.93
9	21	3	Control	Early	CE	16.54	16.07	19.14
9	21	4	Control	Early	CE	17.22	17.89	24.33
9	24	1	Control	Early	CE	12.73	21.54	26.2
9	24	2	Control	Early	CE	14.46	20.82	19.62
9	25	1	Control	Early	CE	13.57	18.97	25.42
9	25	2	Control	Early	CE	15.68	20	19.77
9	27	1	Control	Early	CE	13.21	16.4	27.09
9	27	2	Control	Early	CE	17.2	21.55	28.53
9	27	3	Control	Early	CE	14.18	19.16	28.57
9	27	4	Control	Early	CE	14.06	16.5	16.49
9	27	5	Control	Early	CE	14.96	15.72	22.56
9	27	6	Control	Early	CE	15.3	17.26	21.47
9	27	7	Control	Early	CE	13.13	20.76	29.33
9	27	8	Control	Early	CE	13.24	20.39	24.93
9	27	9	Control	Early	CE	12.73	21.54	26.2
9	27	10	Control	Early	CE	13.57	18.97	25.42
9	27	11	Control	Early	CE	13.21	16.4	27.09
9	28	1	Control	Early	CE	17.2	21.55	28.53
9	28	2	Control	Early	CE	14.18	19.16	28.57
9	30	1	Control	Early	CE	14.06	16.5	16.49
9	30	2	Control	Early	CE	14.96	15.72	22.56
9	30	3	Control	Early	CE	15.3	17.26	21.47
10	13	1	Control	Early	CE	14.91	19.72	23.83
10	13	2	Control	Early	CE	14.87	17.88	23.28
10	13	3	Control	Early	CE	15.82	18.65	27.27
10	22	1	Control	Early	CE	15.8	19.55	24.45
10	25	1	Control	Early	CE	14.91	19.72	23.83
10	29	1	Control	Early	CE	14.87	17.88	23.28
10	29	2	Control	Early	CE	15.82	18.65	27.27
10	29	3	Control	Early	CE	15.8	19.55	24.45
12	1	1	Control	Early	CE	12	18.94	18.06
12	3	1	Control	Early	CE	14.26	16.61	24.44
12	3	2	Control	Early	CE	12	18.94	18.06
12	4	1	Control	Early	CE	14.02	19.01	22.84
12	4	2	Control	Early	CE	14.94	16.25	20.51
12	4	3	Control	Early	CE	15.74	19	23.24
12	5	1	Control	Early	CE	16.96	18.49	22.14
12	5	2	Control	Early	CE	16.07	17.54	21.76
12	11	1	Control	Early	CE	19.48	26.59	31.75
12	11	2	Control	Early	CE	12.56	16.04	24.34
12	11	3	Control	Early	CE	14.26	16.61	24.44
12	11	4	Control	Early	CE	14.02	19.01	22.84
12	12	1	Control	Early	CE	14.21	18.58	25.71
12	12	2	Control	Early	CE	14.94	16.25	20.51
12	16	1	Control	Early	CE	15.74	19	23.24
12	22	1	Control	Early	CE	16.96	18.49	22.14
12	22	2	Control	Early	CE	16.07	17.54	21.76
12	26	1	Control	Early	CE	19.48	26.59	31.75
12	27	1	Control	Early	CE	12.56	16.04	24.34
12	28	5	Control	Early	CE	14.21	18.58	25.71
1	13	4	Warming	Late	WL	12.33	17.08	19.88
1	13	5	Warming	Late	WL	13.37	15.42	23.16
1	13	6	Warming	Late	WL	10.68	11.68	16.33
1	13	7	Warming	Late	WL	13.83	14.39	18.75
1	13	8	Warming	Late	WL	11.67	17.67	23.23
1	14	2	Warming	Late	WL	8.96	14.86	21.89
1	20	1	Warming	Late	WL	13.47	12.3	17.08
1	20	2	Warming	Late	WL	10.43	13.05	15.91
1	20	3	Warming	Late	WL	15.2	18.03	22.61
1	20	4	Warming	Late	WL	15.53	20.32	26.27
1	20	5	Warming	Late	WL	13.17	15.36	20.53
4	1	1	Warming	Late	WL	10.53	11.68	21.13
4	8	1	Warming	Late	WL	9.08	18.03	16.54
4	28	1	Warming	Late	WL	10.35	11.22	18.49
5	11	2	Warming	Late	WL	13.55	15.01	23.49
5	30	1	Warming	Late	WL	11.01	16.16	18.97
6	1	2	Warming	Late	WL	13.64	16.45	19.14
6	8	1	Warming	Late	WL	10.97	13.81	17.92
6	12	1	Warming	Late	WL	12.01	15.19	24.08
6	12	2	Warming	Late	WL	15.24	18.58	26.16
6	28	1	Warming	Late	WL	12.45	17.67	21.4
8	17	4	Warming	Late	WL	12.22	15.44	21.34
8	30	7	Warming	Late	WL	14.51	13.72	23.23
11	1	3	Warming	Late	WL	10.65	14.29	23.17
11	4	1	Warming	Late	WL	12.08	15.82	21.68
11	7	3	Warming	Late	WL	11.43	12.03	18.72
11	7	4	Warming	Late	WL	12.23	11.89	25.11
11	24	5	Warming	Late	WL	15.23	19.14	23.94
11	27	1	Warming	Late	WL	13.25	17.75	21.71
11	29	4	Warming	Late	WL	12.08	19.14	22.5
1	6	1	Warming	Middle	WM	13.68	19.31	21.25
1	10	1	Warming	Middle	WM	14.04	21.82	21.39
1	13	1	Warming	Middle	WM	18.22	21.98	22.36
1	13	2	Warming	Middle	WM	15.36	20.7	25.69
1	13	3	Warming	Middle	WM	11.71	14.79	19.66
1	14	1	Warming	Middle	WM	9.08	12.22	10.71
1	19	2	Warming	Middle	WM	12.38	16.63	20.7
1	28	1	Warming	Middle	WM	13.35	17.49	20.83
4	11	1	Warming	Middle	WM	17.67	21.46	25.39
4	16	5	Warming	Middle	WM	17.98	20.13	21.86
4	24	1	Warming	Middle	WM	15.16	18.7	22.77
4	24	2	Warming	Middle	WM	12.99	18.52	21.38
4	27	4	Warming	Middle	WM	13.39	18.8	20.8
4	27	5	Warming	Middle	WM	11.85	18.78	19.94
5	1	1	Warming	Middle	WM	12.57	16.51	24.79
5	1	2	Warming	Middle	WM	15.23	19.45	21.68
5	8	1	Warming	Middle	WM	10.67	12.15	20.07
5	11	1	Warming	Middle	WM	9.78	14.02	22.12
5	14	1	Warming	Middle	WM	13.07	18.74	25.78
5	14	2	Warming	Middle	WM	9.53	12.73	13.66
5	20	1	Warming	Middle	WM	8.89	15.46	15.82
5	20	2	Warming	Middle	WM	11.96	14.51	19.82
5	24	2	Warming	Middle	WM	12.21	15.86	24.72
5	27	1	Warming	Middle	WM	14.32	23.82	25.86
5	27	2	Warming	Middle	WM	13.11	19.54	23.95
5	27	3	Warming	Middle	WM	15.86	20	24.93
5	27	4	Warming	Middle	WM	13.5	20.83	24.67
5	27	5	Warming	Middle	WM	15.22	18.46	25.09
5	28	3	Warming	Middle	WM	12.01	14.41	21.78
5	28	4	Warming	Middle	WM	11.11	17.36	17.83
6	3	1	Warming	Middle	WM	14.3	24.99	28.53
6	3	2	Warming	Middle	WM	12.41	17.12	20.71
6	4	1	Warming	Middle	WM	10.81	14.79	21.14
6	9	2	Warming	Middle	WM	13.96	21.47	28.54
6	21	4	Warming	Middle	WM	12.61	17.27	23.19
6	25	1	Warming	Middle	WM	13.05	14.51	21.39
6	27	2	Warming	Middle	WM	11.82	17.26	27.63
6	29	1	Warming	Middle	WM	15.44	17.54	23.76
8	5	1	Warming	Middle	WM	9.94	16.89	19.69
8	13	1	Warming	Middle	WM	10.76	18.32	21.22
8	14	1	Warming	Middle	WM	11.68	13.81	19
8	17	1	Warming	Middle	WM	12.87	19.14	23.55
8	17	2	Warming	Middle	WM	14.33	19.29	24.21
8	17	3	Warming	Middle	WM	12.59	18.41	19.92
8	18	1	Warming	Middle	WM	10.53	13.87	15.78
8	19	3	Warming	Middle	WM	15.85	19.77	26.33
8	20	1	Warming	Middle	WM	13.62	15.22	18.62
8	21	3	Warming	Middle	WM	10.91	13.98	12.41
8	25	1	Warming	Middle	WM	16.14	17.3	25.49
8	25	2	Warming	Middle	WM	10.18	12.41	18.86
8	26	3	Warming	Middle	WM	11.96	12.78	16.72
8	26	4	Warming	Middle	WM	17.46	21.16	28.45
8	27	1	Warming	Middle	WM	15.51	19.22	29.34
8	29	1	Warming	Middle	WM	16.08	17.65	23.19
8	30	3	Warming	Middle	WM	15.83	17.6	25.24
8	30	4	Warming	Middle	WM	16.14	22.39	27.14
8	30	5	Warming	Middle	WM	15.08	21.99	26.42
8	30	6	Warming	Middle	WM	14.51	15.32	28.25
11	2	1	Warming	Middle	WM	12.24	15.21	19.77
11	7	1	Warming	Middle	WM	15.72	20.01	26.29
11	7	2	Warming	Middle	WM	15.14	22.15	26.25
11	24	1	Warming	Middle	WM	15.52	19.41	21.4
11	24	2	Warming	Middle	WM	13.67	18.74	23.12
11	24	3	Warming	Middle	WM	17.74	18.84	29.3
11	24	4	Warming	Middle	WM	11.82	13.64	19.9
11	29	1	Warming	Middle	WM	16.44	18.2	26.5
11	29	2	Warming	Middle	WM	13.92	15.9	25.01
11	29	3	Warming	Middle	WM	15.17	14.47	24.09
1	5	1	Warming	Early	WE	13	15.6	21.23
1	19	1	Warming	Early	WE	13	15.6	21.23
4	3	1	Warming	Early	WE	9.79	18.29	21.6
4	3	2	Warming	Early	WE	9.79	18.29	21.6
4	6	1	Warming	Early	WE	14.12	15.18	21.06
4	6	2	Warming	Early	WE	12.87	16.76	18.13
4	6	3	Warming	Early	WE	14.12	15.18	21.06
4	16	1	Warming	Early	WE	15.65	19.28	20.46
4	16	2	Warming	Early	WE	12.95	16.51	21.77
4	16	3	Warming	Early	WE	12.87	16.76	18.13
4	16	4	Warming	Early	WE	15.65	19.28	20.46
4	21	1	Warming	Early	WE	9.01	13.35	17.13
4	21	2	Warming	Early	WE	12.95	16.51	21.77
4	27	1	Warming	Early	WE	12.24	16.77	20.44
4	27	2	Warming	Early	WE	9.01	13.35	17.13
4	27	3	Warming	Early	WE	12.24	16.77	20.44
5	18	1	Warming	Early	WE	15.46	21.97	23.64
5	18	2	Warming	Early	WE	16.89	15.97	22.3
5	24	1	Warming	Early	WE	15.46	21.97	23.64
5	28	2	Warming	Early	WE	16.89	15.97	22.3
6	1	1	Warming	Early	WE	13.76	19.38	25.03
6	6	1	Warming	Early	WE	14.26	21.52	25.75
6	6	2	Warming	Early	WE	14.77	22.79	23.69
6	6	3	Warming	Early	WE	15.25	19.99	21.92
6	21	1	Warming	Early	WE	13.76	19.38	25.03
6	21	2	Warming	Early	WE	14.26	21.52	25.75
6	21	3	Warming	Early	WE	14.77	22.79	23.69
6	27	1	Warming	Early	WE	15.25	19.99	21.92
8	19	1	Warming	Early	WE	14.26	19.44	23.71
8	19	2	Warming	Early	WE	14.26	19.44	23.71
8	21	1	Warming	Early	WE	10.88	15.98	21.67
8	21	2	Warming	Early	WE	10.88	15.98	21.67
8	26	1	Warming	Early	WE	14.23	17.89	25.52
8	26	2	Warming	Early	WE	14.23	17.89	25.52
8	30	1	Warming	Early	WE	14.62	17.97	21.77
8	30	2	Warming	Early	WE	14.62	17.97	21.77
11	1	1	Warming	Early	WE	13.04	16.79	20.95
11	1	2	Warming	Early	WE	13.04	16.79	20.95

## Sheet: Corolla tube size
Plot_ID	Plant_ID	Flower_ID	Treatment	Period	treatment	Channel_depth	Channel_width	Channel_height
2	6	1	Control	Late	CL	18.66	7.16	10.76
2	6	2	Control	Late	CL	18.97	7.31	9.56
2	6	3	Control	Late	CL	18.2	6.68	9.18
2	6	4	Control	Late	CL	21.55	8.1	11.14
2	6	5	Control	Late	CL	20.99	8.4	10.82
2	6	6	Control	Late	CL	18.83	8.2	8.86
2	6	7	Control	Late	CL	17.69	7.42	10.14
2	10	1	Control	Late	CL	15.45	7.18	9.79
2	16	2	Control	Late	CL	17.63	7.86	9.11
2	16	3	Control	Late	CL	20.13	7.72	9.53
2	16	4	Control	Late	CL	22.59	7.86	11.33
2	16	5	Control	Late	CL	18.52	7.99	10.93
2	16	6	Control	Late	CL	16.86	7.37	9.26
3	1	1	Control	Late	CL	19.04	7.02	9.06
3	1	2	Control	Late	CL	17.4	6.88	10.26
3	9	1	Control	Late	CL	17.55	6.11	8.59
3	9	2	Control	Late	CL	15.14	6.89	9.54
3	9	3	Control	Late	CL	15.03	7.13	10.01
3	9	4	Control	Late	CL	16.81	7.53	9.91
3	9	5	Control	Late	CL	20.85	7.64	10.73
3	19	1	Control	Late	CL	19.85	8.25	10.56
3	19	2	Control	Late	CL	20.24	7.8	10.11
3	27	1	Control	Late	CL	17.43	6.59	9.84
3	28	8	Control	Late	CL	17.59	6.89	9.78
3	28	9	Control	Late	CL	19.17	6.7	9.81
3	29	1	Control	Late	CL	22.22	8.02	11.81
3	29	2	Control	Late	CL	16.87	6.32	9.93
9	20	2	Control	Late	CL	17.61	7.07	9.85
9	20	3	Control	Late	CL	15.94	7.56	10.11
9	26	4	Control	Late	CL	19.38	8.12	8.49
2	16	1	Control	Middle	CM	17.27	6.01	9.17
2	17	1	Control	Middle	CM	20.43	7.36	9.8
2	19	1	Control	Middle	CM	19.02	8.14	9.85
2	19	2	Control	Middle	CM	15.14	5.7	8.8
2	19	3	Control	Middle	CM	19.35	6.95	9.63
2	22	5	Control	Middle	CM	18.4	7.7	9.97
2	24	2	Control	Middle	CM	21.03	7.02	9.06
2	24	3	Control	Middle	CM	15.59	7.43	9.21
2	24	4	Control	Middle	CM	13.1	5.9	7.67
2	25	1	Control	Middle	CM	19.61	8.58	9.59
2	25	2	Control	Middle	CM	18.57	7.32	9.28
2	27	1	Control	Middle	CM	17.01	7.25	9.83
2	27	2	Control	Middle	CM	18.59	8.13	10.44
2	27	3	Control	Middle	CM	19.74	8.32	10.93
2	28	1	Control	Middle	CM	18.58	7.83	9.82
2	29	5	Control	Middle	CM	20.55	7.62	11.11
2	29	6	Control	Middle	CM	17.96	7.6	10.81
2	30	6	Control	Middle	CM	20.93	6.69	10.64
3	4	1	Control	Middle	CM	16.07	6.78	8.97
3	5	3	Control	Middle	CM	18.13	7.49	9.99
3	6	1	Control	Middle	CM	16.85	6.21	10.28
3	10	3	Control	Middle	CM	15.9	6.81	8.03
3	12	1	Control	Middle	CM	16.14	6.22	8.83
3	12	2	Control	Middle	CM	15.07	6.97	9.34
3	14	2	Control	Middle	CM	19.63	6.78	10.25
3	15	1	Control	Middle	CM	18.97	6.73	9.22
3	16	1	Control	Middle	CM	19.91	7.21	10.16
3	16	2	Control	Middle	CM	20.83	7.48	9.59
3	16	3	Control	Middle	CM	18.58	7.28	10.03
3	20	2	Control	Middle	CM	19.56	7.37	10.17
7	2	1	Control	Middle	CM	11.92	6.31	8.2
7	3	1	Control	Middle	CM	21.6	8.1	10.45
7	3	2	Control	Middle	CM	17.85	7.78	8.96
7	8	1	Control	Middle	CM	14.55	6.65	8.62
7	9	3	Control	Middle	CM	13.39	6.54	8.13
7	10	1	Control	Middle	CM	17.83	7.94	8.61
7	12	1	Control	Middle	CM	18.74	7.73	9.6
7	14	1	Control	Middle	CM	20.75	8.15	9.51
7	15	1	Control	Middle	CM	23.12	9.27	11.21
7	16	3	Control	Middle	CM	15.09	6.51	8.96
7	21	3	Control	Middle	CM	19.71	7.15	9.52
7	22	3	Control	Middle	CM	19.04	7.89	9.41
7	22	4	Control	Middle	CM	19.55	8.18	10.68
7	23	3	Control	Middle	CM	17.27	6.44	9.47
7	23	4	Control	Middle	CM	20.84	8.87	10.58
7	24	2	Control	Middle	CM	18.62	7.98	10.35
7	24	3	Control	Middle	CM	21.11	7.94	10.61
7	25	3	Control	Middle	CM	20.15	8.18	10.33
7	27	1	Control	Middle	CM	19.06	7.11	9.48
7	27	2	Control	Middle	CM	20.85	8.42	11.06
9	5	1	Control	Middle	CM	17.63	7.31	9.45
9	14	1	Control	Middle	CM	20.6	7.12	10.28
9	17	1	Control	Middle	CM	18.88	7.77	10.33
9	22	1	Control	Middle	CM	16.47	6.53	8.4
9	22	2	Control	Middle	CM	20.55	7.04	9.47
9	24	3	Control	Middle	CM	16.09	7.9	11.56
9	26	1	Control	Middle	CM	21.72	6.62	9.48
9	26	2	Control	Middle	CM	18.55	6.95	9.62
9	26	3	Control	Middle	CM	15.05	6.3	9.47
9	27	13	Control	Middle	CM	18.57	7.37	9.92
9	27	14	Control	Middle	CM	20.11	7.69	10.2
9	27	15	Control	Middle	CM	17.14	7.09	8.7
9	27	16	Control	Middle	CM	19.83	8.32	10.19
9	28	5	Control	Middle	CM	24.18	9.18	11.97
9	28	6	Control	Middle	CM	18.36	7.72	9.6
9	28	7	Control	Middle	CM	22.59	8.95	10.59
9	28	8	Control	Middle	CM	22.84	7.84	10.05
10	3	1	Control	Middle	CM	19.11	7.93	10.09
10	14	1	Control	Middle	CM	17.72	7.03	10.23
10	14	2	Control	Middle	CM	16.1	7.58	9.64
10	15	1	Control	Middle	CM	19.73	8.43	10.21
10	17	1	Control	Middle	CM	20.24	7.39	10.84
10	25	3	Control	Middle	CM	17.72	7.39	9.32
12	5	3	Control	Middle	CM	14.33	6.79	7.71
12	21	2	Control	Middle	CM	19.26	7.77	10.8
12	24	1	Control	Middle	CM	17.21	8.41	9.44
2	1	1	Control	Early	CE	20.94	8.33	10.86
2	8	1	Control	Early	CE	21.27	8.93	9.48
2	8	2	Control	Early	CE	23.31	7.81	10.46
2	9	1	Control	Early	CE	21.45	9.48	11.84
2	22	1	Control	Early	CE	21.54	8.54	10.09
2	22	2	Control	Early	CE	19.94	8	10.36
2	22	3	Control	Early	CE	22.36	15.49	9.38
2	22	4	Control	Early	CE	20.94	8.33	10.86
2	24	1	Control	Early	CE	18.78	9.89	8.15
2	26	1	Control	Early	CE	17.45	9.99	8.24
2	26	2	Control	Early	CE	20.2	13.29	9.95
2	26	3	Control	Early	CE	21.27	8.93	9.48
2	26	4	Control	Early	CE	23.31	7.81	10.46
2	29	1	Control	Early	CE	20.47	12.35	7.73
2	29	2	Control	Early	CE	21.63	9.76	9.16
2	29	3	Control	Early	CE	22.67	13	8.17
2	29	4	Control	Early	CE	21.45	9.48	11.84
2	30	1	Control	Early	CE	21.21	8.07	9.38
2	30	2	Control	Early	CE	22.22	8.28	9.89
2	30	3	Control	Early	CE	21.04	8.35	10.39
2	30	4	Control	Early	CE	21.54	8.54	10.09
2	30	5	Control	Early	CE	19.94	8	10.36
3	3	1	Control	Early	CE	16.14	5.51	10.78
3	5	1	Control	Early	CE	19.08	7.17	9.77
3	5	2	Control	Early	CE	16.14	5.51	10.78
3	10	1	Control	Early	CE	23.46	8.04	13.23
3	10	2	Control	Early	CE	19.08	7.17	9.77
3	11	1	Control	Early	CE	22.37	8.67	12.18
3	11	2	Control	Early	CE	20.78	7.78	11.16
3	11	3	Control	Early	CE	21.29	9.06	10.43
3	14	1	Control	Early	CE	22.44	13.11	9.91
3	20	1	Control	Early	CE	23.16	10.99	9.05
3	21	1	Control	Early	CE	18.39	15.93	8.52
3	21	2	Control	Early	CE	18.3	15.71	8.96
3	21	3	Control	Early	CE	17.69	10.41	7.44
3	28	1	Control	Early	CE	22.99	12.65	9.72
3	28	2	Control	Early	CE	22.25	12.9	8.94
3	28	3	Control	Early	CE	20.46	13.72	8.54
3	28	4	Control	Early	CE	19.41	10.82	8.55
3	28	5	Control	Early	CE	23.46	8.04	13.23
3	28	6	Control	Early	CE	22.37	8.67	12.18
3	28	7	Control	Early	CE	20.78	7.78	11.16
3	30	1	Control	Early	CE	21.4	8.77	8.04
3	30	2	Control	Early	CE	18.96	9.39	7.96
3	30	3	Control	Early	CE	21.29	9.06	10.43
7	4	1	Control	Early	CE	19.55	8.85	10.16
7	4	2	Control	Early	CE	19.55	8.85	10.16
7	9	1	Control	Early	CE	18.49	7.67	10.61
7	9	2	Control	Early	CE	18.49	7.67	10.61
7	16	1	Control	Early	CE	20.59	7.38	10.49
7	16	2	Control	Early	CE	20.59	7.38	10.49
7	21	1	Control	Early	CE	21.47	8.76	9.7
7	21	2	Control	Early	CE	21.47	8.76	9.7
7	22	1	Control	Early	CE	19.75	8.52	11.08
7	22	2	Control	Early	CE	19.75	8.52	11.08
7	23	1	Control	Early	CE	20.02	8.91	11.41
7	23	2	Control	Early	CE	20.02	8.91	11.41
7	24	1	Control	Early	CE	21.94	7.53	11.25
7	25	1	Control	Early	CE	21.02	8.16	10.03
7	25	2	Control	Early	CE	21.94	7.53	11.25
7	26	1	Control	Early	CE	19.62	10.2	8.17
7	26	2	Control	Early	CE	21.02	8.16	10.03
9	6	1	Control	Early	CE	22.42	8.04	11.08
9	10	1	Control	Early	CE	19.97	8.73	8.49
9	10	2	Control	Early	CE	22.42	8.04	11.08
9	16	1	Control	Early	CE	24.68	7.67	9.28
9	16	2	Control	Early	CE	20.83	8.1	8.33
9	16	3	Control	Early	CE	19.97	8.73	8.49
9	16	4	Control	Early	CE	24.68	7.67	9.28
9	18	1	Control	Early	CE	22.66	8.01	8.84
9	19	1	Control	Early	CE	22.45	7.21	8.88
9	20	1	Control	Early	CE	24.75	9.17	10.9
9	21	1	Control	Early	CE	22.42	6.78	9.41
9	21	2	Control	Early	CE	23.46	9.08	6.35
9	21	3	Control	Early	CE	20.83	8.1	8.33
9	21	4	Control	Early	CE	22.66	8.01	8.84
9	24	1	Control	Early	CE	22.62	6.69	9.11
9	24	2	Control	Early	CE	22.45	7.21	8.88
9	25	1	Control	Early	CE	22.6	7.14	11.37
9	25	2	Control	Early	CE	24.75	9.17	10.9
9	27	1	Control	Early	CE	22.54	7.27	11.16
9	27	2	Control	Early	CE	22.49	7.14	8.95
9	27	3	Control	Early	CE	22.31	8.05	11.21
9	27	4	Control	Early	CE	20.33	8.11	14.05
9	27	5	Control	Early	CE	21.08	8.69	11.34
9	27	6	Control	Early	CE	20.08	9.49	10.64
9	27	7	Control	Early	CE	21.84	12.39	8.71
9	27	8	Control	Early	CE	22.42	6.78	9.41
9	27	9	Control	Early	CE	23.46	9.08	6.35
9	27	10	Control	Early	CE	22.62	6.69	9.11
9	27	11	Control	Early	CE	22.6	7.14	11.37
9	27	12	Control	Early	CE	22.54	7.27	11.16
9	28	1	Control	Early	CE	21.98	14.75	8.62
9	28	2	Control	Early	CE	22.81	12.09	8.79
9	28	3	Control	Early	CE	22.49	7.14	8.95
9	28	4	Control	Early	CE	22.31	8.05	11.21
9	30	1	Control	Early	CE	18.6	9.67	7.69
9	30	2	Control	Early	CE	23.69	13.95	9.36
9	30	3	Control	Early	CE	19.72	12.02	7.55
9	30	4	Control	Early	CE	20.33	8.11	14.05
9	30	5	Control	Early	CE	21.08	8.69	11.34
9	30	6	Control	Early	CE	20.08	9.49	10.64
10	13	1	Control	Early	CE	23.1	8.91	11.86
10	13	2	Control	Early	CE	21.51	7.87	10.76
10	13	3	Control	Early	CE	21.17	6.76	11.57
10	22	1	Control	Early	CE	19.97	6.8	10.34
10	24	1	Control	Early	CE	21.67	10.85	9.04
10	25	1	Control	Early	CE	21.81	11.05	8.44
10	25	2	Control	Early	CE	23.1	8.91	11.86
10	29	1	Control	Early	CE	18.06	9.95	8.72
10	29	2	Control	Early	CE	19.35	10.93	8.16
10	29	3	Control	Early	CE	18.87	14.02	8.38
10	29	4	Control	Early	CE	21.51	7.87	10.76
10	29	5	Control	Early	CE	21.17	6.76	11.57
10	29	6	Control	Early	CE	19.97	6.8	10.34
12	1	1	Control	Early	CE	18.06	8.23	10.97
12	3	1	Control	Early	CE	20.81	7.3	10.67
12	3	2	Control	Early	CE	18.06	8.23	10.97
12	4	1	Control	Early	CE	20.4	8.36	10.44
12	4	2	Control	Early	CE	19.32	7.95	9.74
12	4	3	Control	Early	CE	21.7	8.77	9.16
12	5	1	Control	Early	CE	20.65	10.83	8.83
12	5	2	Control	Early	CE	21.65	8.74	9.68
12	11	1	Control	Early	CE	25.09	8.91	12.2
12	11	2	Control	Early	CE	19.5	7.06	9.38
12	11	3	Control	Early	CE	20.81	7.3	10.67
12	11	4	Control	Early	CE	20.4	8.36	10.44
12	12	1	Control	Early	CE	20.12	8.59	9.53
12	12	2	Control	Early	CE	19.32	7.95	9.74
12	13	1	Control	Early	CE	20.3	10.54	7.58
12	15	1	Control	Early	CE	19.78	11.27	10.13
12	15	2	Control	Early	CE	25.14	10.92	8.64
12	16	1	Control	Early	CE	18.04	11.34	9.02
12	16	2	Control	Early	CE	21.7	8.77	9.16
12	21	1	Control	Early	CE	26.3	8.41	6.57
12	22	1	Control	Early	CE	19.28	12.68	8.61
12	22	2	Control	Early	CE	19.83	8.42	8.13
12	22	3	Control	Early	CE	22.55	13.07	5.59
12	22	4	Control	Early	CE	20.65	10.83	8.83
12	22	5	Control	Early	CE	21.65	8.74	9.68
12	26	1	Control	Early	CE	19.99	9.98	8.7
12	26	2	Control	Early	CE	25.09	8.91	12.2
12	27	1	Control	Early	CE	20.11	13.72	8.69
12	27	2	Control	Early	CE	20.09	13.37	8.09
12	27	3	Control	Early	CE	19.07	16.53	8.82
12	27	4	Control	Early	CE	19.83	15.89	9.25
12	27	5	Control	Early	CE	19.5	7.06	9.38
12	28	1	Control	Early	CE	21.03	13.22	9.19
12	28	2	Control	Early	CE	19.37	14.01	8.44
12	28	3	Control	Early	CE	17.9	12.55	9.02
12	28	4	Control	Early	CE	19.91	12.93	10.38
12	28	5	Control	Early	CE	20.12	8.59	9.53
12	30	1	Control	Early	CE	18.96	13.28	8.22
12	30	2	Control	Early	CE	18.81	9.62	7.59
12	30	3	Control	Early	CE	23.21	8.31	10.29
12	30	4	Control	Early	CE	19.84	8.63	10.38
1	13	4	Warming	Late	WL	18.3	7.74	10.27
1	13	5	Warming	Late	WL	19.45	8.45	9.8
1	13	6	Warming	Late	WL	15.89	6.43	8.92
1	13	7	Warming	Late	WL	20.54	9.08	10.3
1	13	8	Warming	Late	WL	17.03	7.78	9.98
1	14	2	Warming	Late	WL	19.66	7.96	10.12
1	20	1	Warming	Late	WL	18.25	6.61	9.16
1	20	2	Warming	Late	WL	18.09	6.72	9.78
1	20	3	Warming	Late	WL	17.56	8.27	9.48
1	20	4	Warming	Late	WL	17.94	7.27	9.25
1	20	5	Warming	Late	WL	20.32	8.34	9.46
4	1	1	Warming	Late	WL	14.9	7.04	9.06
4	8	1	Warming	Late	WL	15.54	7.11	9.38
4	28	1	Warming	Late	WL	17.23	7.28	7.92
5	11	2	Warming	Late	WL	18.54	7.61	9.64
5	30	1	Warming	Late	WL	23.93	7.91	10.5
6	1	2	Warming	Late	WL	19.49	7.07	10.34
6	8	1	Warming	Late	WL	14.09	6.34	8.09
6	12	1	Warming	Late	WL	18.46	7.11	9.01
6	12	2	Warming	Late	WL	18.21	7.91	9.67
6	28	1	Warming	Late	WL	15.64	6.97	9.46
8	17	4	Warming	Late	WL	14.95	6.64	8.57
8	30	7	Warming	Late	WL	17.95	6.12	9.39
11	1	3	Warming	Late	WL	18.4	7.32	9.7
11	4	1	Warming	Late	WL	18.78	7.31	9.3
11	7	3	Warming	Late	WL	14.07	7.7	9.43
11	7	4	Warming	Late	WL	17.22	7.12	9.12
11	24	5	Warming	Late	WL	21.03	8.97	10.17
11	27	1	Warming	Late	WL	16.93	6.61	10.09
11	29	4	Warming	Late	WL	18.26	7.52	9.68
1	6	1	Warming	Middle	WM	17.12	7.54	8.49
1	10	1	Warming	Middle	WM	18.13	7.21	10.57
1	13	1	Warming	Middle	WM	20.18	7.31	11.04
1	13	2	Warming	Middle	WM	18.07	7.05	11.32
1	13	3	Warming	Middle	WM	14.81	6.16	9.41
1	14	1	Warming	Middle	WM	13.71	5.89	8.94
1	19	3	Warming	Middle	WM	18.34	6.49	8.93
1	28	1	Warming	Middle	WM	14.62	7.64	9.03
4	11	1	Warming	Middle	WM	21.17	7.92	10.69
4	16	5	Warming	Middle	WM	21.05	7.77	9.86
4	24	1	Warming	Middle	WM	18.06	8.5	10.77
4	24	2	Warming	Middle	WM	17.21	6.8	8.92
4	27	5	Warming	Middle	WM	18.3	7.01	10.05
4	27	6	Warming	Middle	WM	15.05	7.19	10.66
5	1	1	Warming	Middle	WM	18.38	6.92	9.01
5	1	2	Warming	Middle	WM	21.1	7.61	9.39
5	8	1	Warming	Middle	WM	13.02	6.88	7.69
5	11	1	Warming	Middle	WM	14.92	7.23	9.06
5	14	1	Warming	Middle	WM	14.85	7.29	9.04
5	14	2	Warming	Middle	WM	12.16	6.12	7.49
5	20	1	Warming	Middle	WM	14.18	5.16	8.97
5	20	2	Warming	Middle	WM	16.84	6.56	9.37
5	24	4	Warming	Middle	WM	19.73	7.56	10.01
5	27	1	Warming	Middle	WM	22	8.53	10.22
5	27	2	Warming	Middle	WM	22.89	7.55	10.33
5	27	3	Warming	Middle	WM	21.43	6.71	10.36
5	27	4	Warming	Middle	WM	21.63	7.43	10.28
5	27	5	Warming	Middle	WM	22.18	6.71	9.03
5	28	3	Warming	Middle	WM	15.46	6.61	9.39
5	28	4	Warming	Middle	WM	13.73	6.73	8.79
6	3	1	Warming	Middle	WM	19.81	8.18	11.95
6	3	2	Warming	Middle	WM	17.59	7.79	9.23
6	4	1	Warming	Middle	WM	14.3	7.17	8.89
6	9	2	Warming	Middle	WM	23.88	8.51	11.09
6	21	7	Warming	Middle	WM	17.44	6.61	8.52
6	25	1	Warming	Middle	WM	16.26	6.85	8.26
6	27	3	Warming	Middle	WM	16.31	7.77	9.58
6	29	4	Warming	Middle	WM	19.83	7.69	10.04
8	5	1	Warming	Middle	WM	18.64	7.61	9.27
8	13	1	Warming	Middle	WM	19.77	7.33	10.37
8	14	1	Warming	Middle	WM	14.61	7.32	10.28
8	17	1	Warming	Middle	WM	18.59	8.66	10.4
8	17	2	Warming	Middle	WM	17.63	8.2	10.25
8	17	3	Warming	Middle	WM	17.77	6.66	9.66
8	18	1	Warming	Middle	WM	17.19	7.81	8.97
8	19	3	Warming	Middle	WM	18.54	7.85	9.74
8	20	1	Warming	Middle	WM	16.51	7.61	8.71
8	21	3	Warming	Middle	WM	12.24	5.95	8.77
8	25	1	Warming	Middle	WM	19.76	7.86	11.31
8	25	2	Warming	Middle	WM	14.14	5.91	7.44
8	26	3	Warming	Middle	WM	14.28	6.72	9.29
8	26	4	Warming	Middle	WM	19.03	8.13	11.71
8	27	1	Warming	Middle	WM	20.72	7.3	10.22
8	29	1	Warming	Middle	WM	19.53	8.23	9.96
8	30	3	Warming	Middle	WM	19.58	8.19	10.37
8	30	4	Warming	Middle	WM	18.68	7.33	9.45
8	30	5	Warming	Middle	WM	19.72	8.02	8.33
8	30	6	Warming	Middle	WM	19.52	7.04	9.71
11	2	1	Warming	Middle	WM	15.66	6.4	8.11
11	7	1	Warming	Middle	WM	19.03	7.87	10.64
11	7	2	Warming	Middle	WM	21.42	7.74	10.26
11	24	1	Warming	Middle	WM	24.41	8.07	11.04
11	24	2	Warming	Middle	WM	15.24	6.81	10.04
11	24	3	Warming	Middle	WM	21.26	9.03	11.23
11	24	4	Warming	Middle	WM	14.77	7.71	9.43
11	29	1	Warming	Middle	WM	19.85	7.2	9.79
11	29	2	Warming	Middle	WM	19.15	7.59	10.92
11	29	3	Warming	Middle	WM	17.18	7.47	10.54
1	5	1	Warming	Early	WE	19.89	8.52	8.48
1	19	1	Warming	Early	WE	21.45	9.13	10.52
1	19	2	Warming	Early	WE	19.89	8.52	8.48
1	22	1	Warming	Early	WE	19.05	13.94	8.59
1	24	1	Warming	Early	WE	21.73	12.35	8.92
1	24	2	Warming	Early	WE	18.8	9.83	8.01
4	3	1	Warming	Early	WE	19.1	8.04	11.1
4	3	2	Warming	Early	WE	19.1	8.04	11.1
4	6	1	Warming	Early	WE	18.82	7.58	10.19
4	6	2	Warming	Early	WE	23.57	9.33	11.42
4	6	3	Warming	Early	WE	18.82	7.58	10.19
4	16	1	Warming	Early	WE	20.77	5.94	9.87
4	16	2	Warming	Early	WE	17.19	8.03	10.07
4	16	3	Warming	Early	WE	23.57	9.33	11.42
4	16	4	Warming	Early	WE	20.77	5.94	9.87
4	21	1	Warming	Early	WE	19.88	8.15	11.67
4	21	2	Warming	Early	WE	17.19	8.03	10.07
4	27	1	Warming	Early	WE	20.69	8.91	11.07
4	27	2	Warming	Early	WE	20.02	13.44	8.8
4	27	3	Warming	Early	WE	19.88	8.15	11.67
4	27	4	Warming	Early	WE	20.69	8.91	11.07
5	18	1	Warming	Early	WE	20.72	7.2	9.74
5	18	2	Warming	Early	WE	18.18	7.04	9.88
5	22	1	Warming	Early	WE	20.93	9.49	9.27
5	22	2	Warming	Early	WE	21.03	9.15	7.01
5	24	1	Warming	Early	WE	21.04	9.52	8.75
5	24	2	Warming	Early	WE	20.02	9.18	7.89
5	24	3	Warming	Early	WE	20.72	7.2	9.74
5	28	1	Warming	Early	WE	17.35	8.82	9.36
5	28	2	Warming	Early	WE	18.18	7.04	9.88
6	1	1	Warming	Early	WE	21.71	11.02	8.97
6	6	1	Warming	Early	WE	23.16	7.38	10.58
6	6	2	Warming	Early	WE	20.43	7.96	10.44
6	6	3	Warming	Early	WE	23.67	8.23	11.19
6	6	4	Warming	Early	WE	19.85	12.01	9.53
6	9	1	Warming	Early	WE	22.02	12.43	9.39
6	11	1	Warming	Early	WE	21.71	10.67	7.87
6	11	2	Warming	Early	WE	19.76	11.49	8.37
6	11	3	Warming	Early	WE	20.27	10.05	8.01
6	16	1	Warming	Early	WE	14.26	6.84	8.71
6	16	2	Warming	Early	WE	19.38	11.15	8.55
6	16	3	Warming	Early	WE	18.11	10.63	8.51
6	21	1	Warming	Early	WE	19.39	11.96	8.63
6	21	2	Warming	Early	WE	20.31	10.71	7.49
6	21	3	Warming	Early	WE	19.35	7.8	9.75
6	21	4	Warming	Early	WE	21.71	11.02	8.97
6	21	5	Warming	Early	WE	23.16	7.38	10.58
6	21	6	Warming	Early	WE	20.43	7.96	10.44
6	23	1	Warming	Early	WE	17.92	7.05	8.92
6	27	1	Warming	Early	WE	20.18	7.85	8.03
6	27	2	Warming	Early	WE	23.67	8.23	11.19
6	29	1	Warming	Early	WE	19.49	9.92	7.03
6	29	2	Warming	Early	WE	19.05	9.21	8.3
6	29	3	Warming	Early	WE	21.33	7.12	8.12
8	19	1	Warming	Early	WE	19.9	6.97	11.79
8	19	2	Warming	Early	WE	19.9	6.97	11.79
8	21	1	Warming	Early	WE	18.48	7.59	9.64
8	21	2	Warming	Early	WE	18.48	7.59	9.64
8	26	1	Warming	Early	WE	20.86	7.45	11.39
8	26	2	Warming	Early	WE	20.86	7.45	11.39
8	30	1	Warming	Early	WE	20.56	9.1	13.71
8	30	2	Warming	Early	WE	20.56	9.1	13.71
11	1	1	Warming	Early	WE	19.25	8.31	9.96
11	1	2	Warming	Early	WE	19.25	8.31	9.96

## Sheet: Nectar spur length & curvature
Plot_ID	Plant_ID	Flower_ID	Treatment	Period	treatment	Nectar_spur_length	Nectar_spur_curvature
2	6	1	Control	Late	CL	29.3	240
2	6	2	Control	Late	CL	28.09	330
2	6	3	Control	Late	CL	28.82	270
2	6	4	Control	Late	CL	27.95	360
2	6	5	Control	Late	CL	32.09	280
2	6	6	Control	Late	CL	27.93	340
2	6	7	Control	Late	CL	28.03	210
2	10	1	Control	Late	CL	26.62	230
2	16	2	Control	Late	CL	26.51	220
2	16	3	Control	Late	CL	29.12	270
2	16	4	Control	Late	CL	30.38	330
2	16	5	Control	Late	CL	27.78	320
2	16	6	Control	Late	CL	25.05	270
3	1	1	Control	Late	CL	28.36	240
3	1	2	Control	Late	CL	27.78	260
3	9	1	Control	Late	CL	26.53	330
3	9	2	Control	Late	CL	24.17	270
3	9	3	Control	Late	CL	25.49	250
3	9	4	Control	Late	CL	25.83	300
3	9	5	Control	Late	CL	31.77	220
3	19	1	Control	Late	CL	28.43	240
3	19	2	Control	Late	CL	27.97	270
3	27	1	Control	Late	CL	25.36	180
3	28	8	Control	Late	CL	27.78	230
3	28	9	Control	Late	CL	26.53	260
3	29	1	Control	Late	CL	27.62	320
3	29	2	Control	Late	CL	28.64	250
9	20	2	Control	Late	CL	27.96	220
9	20	3	Control	Late	CL	18.17	270
9	26	4	Control	Late	CL	28	280
2	16	1	Control	Middle	CM	23.95	210
2	17	1	Control	Middle	CM	29.23	230
2	19	1	Control	Middle	CM	25.49	240
2	19	2	Control	Middle	CM	20.57	180
2	19	3	Control	Middle	CM	24.6	300
2	22	5	Control	Middle	CM	27.32	270
2	24	2	Control	Middle	CM	28.52	290
2	24	3	Control	Middle	CM	22.63	180
2	24	4	Control	Middle	CM	29.28	220
2	25	1	Control	Middle	CM	29.07	270
2	25	2	Control	Middle	CM	26.12	280
2	27	1	Control	Middle	CM	29.21	235
2	27	2	Control	Middle	CM	29.21	360
2	27	3	Control	Middle	CM	31.31	280
2	28	1	Control	Middle	CM	23.28	180
2	29	5	Control	Middle	CM	27.36	240
2	29	6	Control	Middle	CM	25.4	240
2	30	6	Control	Middle	CM	27.3	220
3	4	1	Control	Middle	CM	22.69	420
3	5	3	Control	Middle	CM	24.34	270
3	6	1	Control	Middle	CM	25.76	180
3	10	3	Control	Middle	CM	18.24	100
3	12	1	Control	Middle	CM	21.4	270
3	12	2	Control	Middle	CM	25.27	250
3	14	2	Control	Middle	CM	25.71	270
3	15	1	Control	Middle	CM	22.76	210
3	16	1	Control	Middle	CM	25.74	240
3	16	2	Control	Middle	CM	19.74	270
3	16	3	Control	Middle	CM	24.65	180
3	20	2	Control	Middle	CM	27.38	210
7	2	1	Control	Middle	CM	21.74	360
7	3	1	Control	Middle	CM	33.1	350
7	3	2	Control	Middle	CM	29.93	270
7	8	1	Control	Middle	CM	21.59	360
7	9	3	Control	Middle	CM	20.79	300
7	10	1	Control	Middle	CM	25.21	230
7	12	1	Control	Middle	CM	27.07	240
7	14	1	Control	Middle	CM	32.2	240
7	15	1	Control	Middle	CM	32.5	270
7	16	3	Control	Middle	CM	21.13	270
7	21	3	Control	Middle	CM	31.59	225
7	22	3	Control	Middle	CM	30.18	300
7	22	4	Control	Middle	CM	29.77	260
7	23	3	Control	Middle	CM	27.85	245
7	23	4	Control	Middle	CM	28.77	270
7	24	2	Control	Middle	CM	22.62	450
7	24	3	Control	Middle	CM	30.19	360
7	25	3	Control	Middle	CM	25.45	270
7	27	1	Control	Middle	CM	17.11	270
7	27	2	Control	Middle	CM	33.59	210
9	5	1	Control	Middle	CM	24.81	255
9	14	1	Control	Middle	CM	26.81	270
9	17	1	Control	Middle	CM	28.79	210
9	22	1	Control	Middle	CM	25.58	270
9	22	2	Control	Middle	CM	32.58	240
9	24	3	Control	Middle	CM	23.36	310
9	26	1	Control	Middle	CM	27.76	270
9	26	2	Control	Middle	CM	27.47	240
9	26	3	Control	Middle	CM	25.05	290
9	27	13	Control	Middle	CM	24.14	260
9	27	14	Control	Middle	CM	24.46	330
9	27	15	Control	Middle	CM	23.32	250
9	27	16	Control	Middle	CM	26.88	240
9	28	5	Control	Middle	CM	18.73	720
9	28	6	Control	Middle	CM	26.05	250
9	28	7	Control	Middle	CM	30.3	270
9	28	8	Control	Middle	CM	25.81	250
10	3	1	Control	Middle	CM	25.56	250
10	14	1	Control	Middle	CM	27.81	270
10	14	2	Control	Middle	CM	26.84	240
10	15	1	Control	Middle	CM	31.94	360
10	17	1	Control	Middle	CM	29.83	230
10	25	3	Control	Middle	CM	30.2	225
12	5	3	Control	Middle	CM	21.93	150
12	21	2	Control	Middle	CM	28.56	270
12	24	1	Control	Middle	CM	28.51	300
2	1	1	Control	Early	CE	35.72	270
2	8	1	Control	Early	CE	30.99	450
2	8	2	Control	Early	CE	34.49	270
2	9	1	Control	Early	CE	31.23	90
2	22	1	Control	Early	CE	30.03	270
2	22	2	Control	Early	CE	30.61	270
2	22	3	Control	Early	CE	34.39	240
2	22	4	Control	Early	CE	35.72	270
2	24	1	Control	Early	CE	29.93	330
2	26	1	Control	Early	CE	29.61	225
2	26	2	Control	Early	CE	23.73	180
2	26	3	Control	Early	CE	30.99	450
2	26	4	Control	Early	CE	34.49	270
2	29	1	Control	Early	CE	27.5	180
2	29	2	Control	Early	CE	29.39	180
2	29	3	Control	Early	CE	37.59	270
2	29	4	Control	Early	CE	31.23	90
2	30	1	Control	Early	CE	34.69	310
2	30	2	Control	Early	CE	30.79	260
2	30	3	Control	Early	CE	34.88	360
2	30	4	Control	Early	CE	30.03	270
2	30	5	Control	Early	CE	30.61	270
3	3	1	Control	Early	CE	26.76	310
3	5	1	Control	Early	CE	28.02	360
3	5	2	Control	Early	CE	26.76	310
3	10	1	Control	Early	CE	30.12	180
3	10	2	Control	Early	CE	28.02	360
3	11	1	Control	Early	CE	30.66	230
3	11	2	Control	Early	CE	30.52	240
3	11	3	Control	Early	CE	32.73	290
3	14	1	Control	Early	CE	30.24	270
3	20	1	Control	Early	CE	32.1	270
3	21	1	Control	Early	CE	32.19	310
3	21	2	Control	Early	CE	33.18	180
3	21	3	Control	Early	CE	27.77	260
3	28	1	Control	Early	CE	36.43	270
3	28	2	Control	Early	CE	34.88	250
3	28	3	Control	Early	CE	32.07	160
3	28	4	Control	Early	CE	31.34	210
3	28	5	Control	Early	CE	30.12	180
3	28	6	Control	Early	CE	30.66	230
3	28	7	Control	Early	CE	30.52	240
3	30	1	Control	Early	CE	28.67	160
3	30	2	Control	Early	CE	33.91	225
3	30	3	Control	Early	CE	32.73	290
7	4	1	Control	Early	CE	31.92	330
7	4	2	Control	Early	CE	31.92	330
7	9	1	Control	Early	CE	28.2	360
7	9	2	Control	Early	CE	28.2	360
7	16	1	Control	Early	CE	30.63	360
7	16	2	Control	Early	CE	30.63	360
7	21	1	Control	Early	CE	25.83	315
7	21	2	Control	Early	CE	25.83	315
7	22	1	Control	Early	CE	33.17	150
7	22	2	Control	Early	CE	33.17	150
7	23	1	Control	Early	CE	31.76	360
7	23	2	Control	Early	CE	31.76	360
7	24	1	Control	Early	CE	31.33	360
7	25	1	Control	Early	CE	27.95	225
7	25	2	Control	Early	CE	31.33	360
7	26	1	Control	Early	CE	33.11	270
7	26	2	Control	Early	CE	27.95	225
9	6	1	Control	Early	CE	31.66	360
9	10	1	Control	Early	CE	38.36	90
9	10	2	Control	Early	CE	31.66	360
9	16	1	Control	Early	CE	37.06	300
9	16	2	Control	Early	CE	27.1	180
9	16	3	Control	Early	CE	38.36	90
9	16	4	Control	Early	CE	37.06	300
9	18	1	Control	Early	CE	35.63	180
9	19	1	Control	Early	CE	27.91	270
9	20	1	Control	Early	CE	29.62	180
9	21	1	Control	Early	CE	32.47	270
9	21	2	Control	Early	CE	33.07	270
9	21	3	Control	Early	CE	27.1	180
9	21	4	Control	Early	CE	35.63	180
9	24	1	Control	Early	CE	34.1	240
9	24	2	Control	Early	CE	27.91	270
9	25	1	Control	Early	CE	32.89	330
9	25	2	Control	Early	CE	29.62	180
9	27	1	Control	Early	CE	27.44	450
9	27	2	Control	Early	CE	29.17	240
9	27	3	Control	Early	CE	30.45	270
9	27	4	Control	Early	CE	31.58	360
9	27	5	Control	Early	CE	30.61	225
9	27	6	Control	Early	CE	29.53	260
9	27	7	Control	Early	CE	30.89	270
9	27	8	Control	Early	CE	32.47	270
9	27	9	Control	Early	CE	33.07	270
9	27	10	Control	Early	CE	34.1	240
9	27	11	Control	Early	CE	32.89	330
9	27	12	Control	Early	CE	27.44	450
9	28	1	Control	Early	CE	31.14	180
9	28	2	Control	Early	CE	30.93	260
9	28	3	Control	Early	CE	29.17	240
9	28	4	Control	Early	CE	30.45	270
9	30	1	Control	Early	CE	30.92	120
9	30	2	Control	Early	CE	31.22	270
9	30	3	Control	Early	CE	29.44	240
9	30	4	Control	Early	CE	31.58	360
9	30	5	Control	Early	CE	30.61	225
9	30	6	Control	Early	CE	29.53	260
10	13	1	Control	Early	CE	36.47	90
10	13	2	Control	Early	CE	30.54	370
10	13	3	Control	Early	CE	28.99	210
10	22	1	Control	Early	CE	29.16	250
10	24	1	Control	Early	CE	28.07	320
10	25	1	Control	Early	CE	29.4	270
10	25	2	Control	Early	CE	36.47	90
10	29	1	Control	Early	CE	28.8	270
10	29	2	Control	Early	CE	22.45	240
10	29	3	Control	Early	CE	27.25	270
10	29	4	Control	Early	CE	30.54	370
10	29	5	Control	Early	CE	28.99	210
10	29	6	Control	Early	CE	29.16	250
12	1	1	Control	Early	CE	29.67	250
12	3	1	Control	Early	CE	30.93	360
12	3	2	Control	Early	CE	29.67	250
12	4	1	Control	Early	CE	31.52	310
12	4	2	Control	Early	CE	30.56	350
12	4	3	Control	Early	CE	34.05	300
12	5	1	Control	Early	CE	28.6	310
12	5	2	Control	Early	CE	28.44	360
12	11	1	Control	Early	CE	35.74	340
12	11	2	Control	Early	CE	23.22	360
12	11	3	Control	Early	CE	30.93	360
12	11	4	Control	Early	CE	31.52	310
12	12	1	Control	Early	CE	30.46	180
12	12	2	Control	Early	CE	30.56	350
12	13	1	Control	Early	CE	30.38	220
12	15	1	Control	Early	CE	27.72	210
12	15	2	Control	Early	CE	31.55	220
12	16	1	Control	Early	CE	30.9	270
12	16	2	Control	Early	CE	34.05	300
12	21	1	Control	Early	CE	33.87	270
12	22	1	Control	Early	CE	33.06	260
12	22	2	Control	Early	CE	26.06	260
12	22	3	Control	Early	CE	35.2	330
12	22	4	Control	Early	CE	28.6	310
12	22	5	Control	Early	CE	28.44	360
12	26	1	Control	Early	CE	29.98	270
12	26	2	Control	Early	CE	35.74	340
12	27	1	Control	Early	CE	25.72	220
12	27	2	Control	Early	CE	36.61	90
12	27	3	Control	Early	CE	34.64	180
12	27	4	Control	Early	CE	29.31	210
12	27	5	Control	Early	CE	23.22	360
12	28	1	Control	Early	CE	33.93	240
12	28	2	Control	Early	CE	30.52	300
12	28	3	Control	Early	CE	30.76	360
12	28	4	Control	Early	CE	32.47	230
12	28	5	Control	Early	CE	30.46	180
12	30	1	Control	Early	CE	30.78	210
12	30	2	Control	Early	CE	30.06	300
12	30	3	Control	Early	CE	25.38	270
12	30	4	Control	Early	CE	28.63	270
1	13	4	Warming	Late	WL	26.32	230
1	13	5	Warming	Late	WL	27.42	225
1	13	6	Warming	Late	WL	22.7	150
1	13	7	Warming	Late	WL	26.29	270
1	13	8	Warming	Late	WL	25.94	225
1	14	2	Warming	Late	WL	23.47	225
1	20	1	Warming	Late	WL	20.35	90
1	20	2	Warming	Late	WL	16.06	450
1	20	3	Warming	Late	WL	19.23	120
1	20	4	Warming	Late	WL	26.12	180
1	20	5	Warming	Late	WL	26.77	200
4	1	1	Warming	Late	WL	23.73	240
4	8	1	Warming	Late	WL	25.06	180
4	28	1	Warming	Late	WL	26.93	240
5	11	2	Warming	Late	WL	26.49	250
5	30	1	Warming	Late	WL	28.58	540
6	1	2	Warming	Late	WL	25.45	210
6	8	1	Warming	Late	WL	20.38	140
6	12	1	Warming	Late	WL	30.58	250
6	12	2	Warming	Late	WL	30.36	225
6	28	1	Warming	Late	WL	26.56	260
8	17	4	Warming	Late	WL	27.65	270
8	30	7	Warming	Late	WL	27.29	230
11	1	3	Warming	Late	WL	26.01	260
11	4	1	Warming	Late	WL	20.73	290
11	7	3	Warming	Late	WL	26.96	180
11	7	4	Warming	Late	WL	24.94	180
11	24	5	Warming	Late	WL	24.3	180
11	27	1	Warming	Late	WL	20.64	180
11	29	4	Warming	Late	WL	20.89	150
1	6	1	Warming	Middle	WM	14.18	295
1	10	1	Warming	Middle	WM	30.91	180
1	13	1	Warming	Middle	WM	27.84	220
1	13	2	Warming	Middle	WM	31.51	240
1	13	3	Warming	Middle	WM	22.96	210
1	14	1	Warming	Middle	WM	10.59	90
1	19	3	Warming	Middle	WM	23.04	230
1	28	1	Warming	Middle	WM	10.26	360
4	11	1	Warming	Middle	WM	28.78	180
4	16	5	Warming	Middle	WM	27.76	230
4	24	1	Warming	Middle	WM	32.47	180
4	24	2	Warming	Middle	WM	30.72	180
4	27	5	Warming	Middle	WM	26.84	250
4	27	6	Warming	Middle	WM	27.48	180
5	1	1	Warming	Middle	WM	25.74	280
5	1	2	Warming	Middle	WM	25.48	270
5	8	1	Warming	Middle	WM	11.68	240
5	11	1	Warming	Middle	WM	28.14	180
5	14	1	Warming	Middle	WM	22.65	180
5	14	2	Warming	Middle	WM	20.75	430
5	20	1	Warming	Middle	WM	22.41	280
5	20	2	Warming	Middle	WM	20.1	120
5	24	4	Warming	Middle	WM	33.88	300
5	27	1	Warming	Middle	WM	29.98	215
5	27	2	Warming	Middle	WM	29.23	270
5	27	3	Warming	Middle	WM	30.48	340
5	27	4	Warming	Middle	WM	30.37	245
5	27	5	Warming	Middle	WM	23.36	220
5	28	3	Warming	Middle	WM	24.45	300
5	28	4	Warming	Middle	WM	28.68	330
6	3	1	Warming	Middle	WM	31.41	170
6	3	2	Warming	Middle	WM	26.88	320
6	4	1	Warming	Middle	WM	20.16	360
6	9	2	Warming	Middle	WM	32.41	360
6	21	7	Warming	Middle	WM	21.52	210
6	25	1	Warming	Middle	WM	13.06	540
6	27	3	Warming	Middle	WM	21.04	270
6	29	4	Warming	Middle	WM	20.52	360
8	5	1	Warming	Middle	WM	27.38	240
8	13	1	Warming	Middle	WM	30.33	225
8	14	1	Warming	Middle	WM	28.02	340
8	17	1	Warming	Middle	WM	31.25	270
8	17	2	Warming	Middle	WM	30.39	240
8	17	3	Warming	Middle	WM	24.57	290
8	18	1	Warming	Middle	WM	23.73	540
8	19	3	Warming	Middle	WM	28.79	270
8	20	1	Warming	Middle	WM	17.23	360
8	21	3	Warming	Middle	WM	21.87	180
8	25	1	Warming	Middle	WM	23.89	360
8	25	2	Warming	Middle	WM	20.26	220
8	26	3	Warming	Middle	WM	25.5	280
8	26	4	Warming	Middle	WM	26.08	330
8	27	1	Warming	Middle	WM	25.66	220
8	29	1	Warming	Middle	WM	24.29	420
8	30	3	Warming	Middle	WM	25.05	270
8	30	4	Warming	Middle	WM	23.23	540
8	30	5	Warming	Middle	WM	24.72	210
8	30	6	Warming	Middle	WM	29.5	240
11	2	1	Warming	Middle	WM	19.64	360
11	7	1	Warming	Middle	WM	24.79	225
11	7	2	Warming	Middle	WM	24.21	120
11	24	1	Warming	Middle	WM	29.32	180
11	24	2	Warming	Middle	WM	28.23	300
11	24	3	Warming	Middle	WM	26.11	80
11	24	4	Warming	Middle	WM	22.72	190
11	29	1	Warming	Middle	WM	27.32	450
11	29	2	Warming	Middle	WM	26.71	270
11	29	3	Warming	Middle	WM	21.34	360
1	5	1	Warming	Early	WE	32.15	240
1	19	1	Warming	Early	WE	28.76	210
1	19	2	Warming	Early	WE	32.15	240
1	22	1	Warming	Early	WE	29.78	360
1	24	1	Warming	Early	WE	31.02	270
1	24	2	Warming	Early	WE	26.04	270
4	3	1	Warming	Early	WE	29.65	300
4	3	2	Warming	Early	WE	29.65	300
4	6	1	Warming	Early	WE	32.83	220
4	6	2	Warming	Early	WE	31.08	210
4	6	3	Warming	Early	WE	32.83	220
4	16	1	Warming	Early	WE	29.93	180
4	16	2	Warming	Early	WE	28.7	210
4	16	3	Warming	Early	WE	31.08	210
4	16	4	Warming	Early	WE	29.93	180
4	21	1	Warming	Early	WE	25.71	180
4	21	2	Warming	Early	WE	28.7	210
4	27	1	Warming	Early	WE	29.15	280
4	27	2	Warming	Early	WE	35.51	220
4	27	3	Warming	Early	WE	25.71	180
4	27	4	Warming	Early	WE	29.15	280
5	18	1	Warming	Early	WE	34.61	270
5	18	2	Warming	Early	WE	35.76	180
5	22	1	Warming	Early	WE	35.89	170
5	22	2	Warming	Early	WE	22.35	220
5	24	1	Warming	Early	WE	33.29	250
5	24	2	Warming	Early	WE	37.18	330
5	24	3	Warming	Early	WE	34.61	270
5	28	1	Warming	Early	WE	26.17	310
5	28	2	Warming	Early	WE	35.76	180
6	1	1	Warming	Early	WE	29.73	270
6	6	1	Warming	Early	WE	32.04	270
6	6	2	Warming	Early	WE	23.58	540
6	6	3	Warming	Early	WE	37.22	225
6	6	4	Warming	Early	WE	27.11	200
6	9	1	Warming	Early	WE	28.35	270
6	11	1	Warming	Early	WE	26.33	225
6	11	2	Warming	Early	WE	29.68	220
6	11	3	Warming	Early	WE	30.01	360
6	16	1	Warming	Early	WE	18.73	270
6	16	2	Warming	Early	WE	30.61	270
6	16	3	Warming	Early	WE	29.52	270
6	21	1	Warming	Early	WE	30.73	270
6	21	2	Warming	Early	WE	28.78	300
6	21	3	Warming	Early	WE	28.45	250
6	21	4	Warming	Early	WE	29.73	270
6	21	5	Warming	Early	WE	32.04	270
6	21	6	Warming	Early	WE	23.58	540
6	23	1	Warming	Early	WE	33.63	225
6	27	1	Warming	Early	WE	33.22	315
6	27	2	Warming	Early	WE	37.22	225
6	29	1	Warming	Early	WE	32.5	310
6	29	2	Warming	Early	WE	30.46	150
6	29	3	Warming	Early	WE	30.01	360
8	19	1	Warming	Early	WE	32.6	210
8	19	2	Warming	Early	WE	32.6	210
8	21	1	Warming	Early	WE	28.34	270
8	21	2	Warming	Early	WE	28.34	270
8	26	1	Warming	Early	WE	31.32	240
8	26	2	Warming	Early	WE	31.32	240
8	30	1	Warming	Early	WE	30.41	90
8	30	2	Warming	Early	WE	30.41	90
11	1	1	Warming	Early	WE	29.73	180
11	1	2	Warming	Early	WE	29.73	180

## Sheet: Nectar volume
Plot_ID	Plant_ID	Flower_ID	Treatment	Period	treatment	Nectar_volume
2	6	1	Control	Late	CL	8.8
2	6	2	Control	Late	CL	12.3
2	6	3	Control	Late	CL	7
2	6	4	Control	Late	CL	10.8
2	10	1	Control	Late	CL	9.8
2	16	2	Control	Late	CL	3.2
2	16	3	Control	Late	CL	7.5
2	16	4	Control	Late	CL	18.4
2	16	5	Control	Late	CL	4.1
2	16	6	Control	Late	CL	2.7
3	1	1	Control	Late	CL	6.5
3	1	2	Control	Late	CL	4.8
3	9	1	Control	Late	CL	6.1
3	9	2	Control	Late	CL	4.9
3	9	3	Control	Late	CL	4.6
3	9	4	Control	Late	CL	0.8
3	9	5	Control	Late	CL	5.7
3	19	1	Control	Late	CL	2.3
3	19	2	Control	Late	CL	7
3	27	1	Control	Late	CL	4.6
3	28	8	Control	Late	CL	5.4
3	28	9	Control	Late	CL	4.2
3	29	1	Control	Late	CL	9.6
3	29	2	Control	Late	CL	4.6
9	20	2	Control	Late	CL	0.3
9	20	3	Control	Late	CL	1.2
9	26	4	Control	Late	CL	1.4
2	16	1	Control	Middle	CM	0.3
2	17	1	Control	Middle	CM	0.2
2	19	1	Control	Middle	CM	6.1
2	19	2	Control	Middle	CM	0.1
2	19	3	Control	Middle	CM	2.5
2	22	5	Control	Middle	CM	0.3
2	24	2	Control	Middle	CM	6.2
2	24	3	Control	Middle	CM	2.1
2	24	4	Control	Middle	CM	0.1
2	25	1	Control	Middle	CM	12.1
2	25	2	Control	Middle	CM	2.9
2	27	1	Control	Middle	CM	27
2	27	2	Control	Middle	CM	4.4
2	27	3	Control	Middle	CM	4.4
2	28	1	Control	Middle	CM	1.9
2	29	5	Control	Middle	CM	2.8
2	29	6	Control	Middle	CM	4.1
2	30	6	Control	Middle	CM	1.7
3	4	1	Control	Middle	CM	0.6
3	5	3	Control	Middle	CM	6.6
3	6	1	Control	Middle	CM	2.1
3	10	3	Control	Middle	CM	0.1
3	12	1	Control	Middle	CM	0.2
3	12	2	Control	Middle	CM	0.3
3	14	2	Control	Middle	CM	0.2
3	15	1	Control	Middle	CM	3.9
3	16	1	Control	Middle	CM	6.9
3	16	2	Control	Middle	CM	7.1
3	16	3	Control	Middle	CM	3.6
3	20	2	Control	Middle	CM	1.3
7	2	1	Control	Middle	CM	1.2
7	3	1	Control	Middle	CM	6.2
7	3	2	Control	Middle	CM	1.2
7	8	1	Control	Middle	CM	0.2
7	9	3	Control	Middle	CM	2.6
7	10	1	Control	Middle	CM	4.2
7	12	1	Control	Middle	CM	4.4
7	14	1	Control	Middle	CM	10.8
7	15	1	Control	Middle	CM	1.4
7	16	3	Control	Middle	CM	1.8
7	21	3	Control	Middle	CM	21.1
7	22	3	Control	Middle	CM	3.3
7	22	4	Control	Middle	CM	2.1
7	23	3	Control	Middle	CM	1.8
7	23	4	Control	Middle	CM	3.8
7	24	2	Control	Middle	CM	3.7
7	24	3	Control	Middle	CM	7.1
7	25	3	Control	Middle	CM	2.6
7	27	1	Control	Middle	CM	0.7
7	27	2	Control	Middle	CM	3.6
9	5	1	Control	Middle	CM	3.6
9	14	1	Control	Middle	CM	3.2
9	17	1	Control	Middle	CM	6.6
9	22	1	Control	Middle	CM	1.9
9	22	2	Control	Middle	CM	5.6
9	24	3	Control	Middle	CM	2.6
9	26	1	Control	Middle	CM	1.5
9	26	2	Control	Middle	CM	0.6
9	26	3	Control	Middle	CM	3
9	27	13	Control	Middle	CM	6.2
9	27	14	Control	Middle	CM	4.3
9	27	15	Control	Middle	CM	3.6
9	27	16	Control	Middle	CM	3.5
9	28	5	Control	Middle	CM	0.3
9	28	6	Control	Middle	CM	2.1
9	28	7	Control	Middle	CM	8.7
9	28	8	Control	Middle	CM	11.2
10	3	1	Control	Middle	CM	9.8
10	14	1	Control	Middle	CM	0.2
10	14	2	Control	Middle	CM	4.5
10	15	1	Control	Middle	CM	2.8
10	17	1	Control	Middle	CM	2.4
10	25	3	Control	Middle	CM	4.7
12	5	3	Control	Middle	CM	2.1
12	21	2	Control	Middle	CM	2.2
12	24	1	Control	Middle	CM	4.3
2	1	1	Control	Early	CE	1.1
2	8	1	Control	Early	CE	1.3
2	8	2	Control	Early	CE	1.6
2	9	1	Control	Early	CE	6.7
2	22	1	Control	Early	CE	0.7
2	22	2	Control	Early	CE	3.8
2	22	3	Control	Early	CE	6.4
2	22	4	Control	Early	CE	1.1
2	24	1	Control	Early	CE	3.8
2	26	1	Control	Early	CE	3.2
2	26	2	Control	Early	CE	3.1
2	26	3	Control	Early	CE	1.3
2	26	4	Control	Early	CE	1.6
2	29	1	Control	Early	CE	2.3
2	29	2	Control	Early	CE	1.6
2	29	3	Control	Early	CE	2.8
2	29	4	Control	Early	CE	6.7
2	30	1	Control	Early	CE	1.2
2	30	2	Control	Early	CE	12.1
2	30	3	Control	Early	CE	3.2
2	30	4	Control	Early	CE	0.7
2	30	5	Control	Early	CE	3.8
3	3	1	Control	Early	CE	4.1
3	5	1	Control	Early	CE	7.4
3	5	2	Control	Early	CE	4.1
3	10	1	Control	Early	CE	4.2
3	10	2	Control	Early	CE	7.4
3	11	1	Control	Early	CE	7.6
3	11	2	Control	Early	CE	7.2
3	11	3	Control	Early	CE	5.6
3	14	1	Control	Early	CE	1.8
3	20	1	Control	Early	CE	1.6
3	21	1	Control	Early	CE	3.2
3	21	2	Control	Early	CE	1.4
3	21	3	Control	Early	CE	8.6
3	28	1	Control	Early	CE	11.2
3	28	2	Control	Early	CE	3.6
3	28	3	Control	Early	CE	13.2
3	28	4	Control	Early	CE	1.6
3	28	5	Control	Early	CE	4.2
3	28	6	Control	Early	CE	7.6
3	28	7	Control	Early	CE	7.2
3	30	1	Control	Early	CE	11.7
3	30	2	Control	Early	CE	6.6
3	30	3	Control	Early	CE	5.6
7	4	1	Control	Early	CE	1.1
7	4	2	Control	Early	CE	1.1
7	9	1	Control	Early	CE	0.8
7	9	2	Control	Early	CE	0.8
7	16	1	Control	Early	CE	1.4
7	16	2	Control	Early	CE	1.4
7	21	1	Control	Early	CE	7.5
7	21	2	Control	Early	CE	7.5
7	22	1	Control	Early	CE	4.1
7	22	2	Control	Early	CE	4.1
7	23	1	Control	Early	CE	4.2
7	23	2	Control	Early	CE	4.2
7	24	1	Control	Early	CE	2.5
7	25	1	Control	Early	CE	5.4
7	25	2	Control	Early	CE	2.5
7	26	1	Control	Early	CE	1.5
7	26	2	Control	Early	CE	5.4
9	6	1	Control	Early	CE	3.6
9	10	1	Control	Early	CE	6.1
9	10	2	Control	Early	CE	3.6
9	16	1	Control	Early	CE	2.1
9	16	2	Control	Early	CE	4.2
9	16	3	Control	Early	CE	6.1
9	16	4	Control	Early	CE	2.1
9	18	1	Control	Early	CE	7.3
9	19	1	Control	Early	CE	7.2
9	20	1	Control	Early	CE	3.4
9	21	1	Control	Early	CE	8.8
9	21	2	Control	Early	CE	3.2
9	21	3	Control	Early	CE	4.2
9	21	4	Control	Early	CE	7.3
9	24	1	Control	Early	CE	8.2
9	24	2	Control	Early	CE	7.2
9	25	1	Control	Early	CE	7.9
9	25	2	Control	Early	CE	3.4
9	27	1	Control	Early	CE	6.3
9	27	2	Control	Early	CE	0.2
9	27	3	Control	Early	CE	5.2
9	27	4	Control	Early	CE	2.3
9	27	5	Control	Early	CE	4.1
9	27	6	Control	Early	CE	4.6
9	27	7	Control	Early	CE	8.8
9	27	8	Control	Early	CE	8.8
9	27	9	Control	Early	CE	3.2
9	27	10	Control	Early	CE	8.2
9	27	11	Control	Early	CE	7.9
9	27	12	Control	Early	CE	6.3
9	28	1	Control	Early	CE	5.3
9	28	2	Control	Early	CE	3.8
9	28	3	Control	Early	CE	0.2
9	28	4	Control	Early	CE	5.2
9	30	1	Control	Early	CE	0.7
9	30	2	Control	Early	CE	7.8
9	30	3	Control	Early	CE	0.7
9	30	4	Control	Early	CE	2.3
9	30	5	Control	Early	CE	4.1
9	30	6	Control	Early	CE	4.6
10	13	1	Control	Early	CE	0.9
10	13	2	Control	Early	CE	5.6
10	13	3	Control	Early	CE	4.7
10	22	1	Control	Early	CE	3.1
10	24	1	Control	Early	CE	3
10	25	1	Control	Early	CE	6
10	25	2	Control	Early	CE	0.9
10	29	1	Control	Early	CE	0.7
10	29	2	Control	Early	CE	1.6
10	29	3	Control	Early	CE	2.4
10	29	4	Control	Early	CE	5.6
10	29	5	Control	Early	CE	4.7
10	29	6	Control	Early	CE	3.1
12	1	1	Control	Early	CE	2
12	3	1	Control	Early	CE	8.6
12	3	2	Control	Early	CE	2
12	4	1	Control	Early	CE	3.6
12	4	2	Control	Early	CE	2.1
12	4	3	Control	Early	CE	0.2
12	5	1	Control	Early	CE	4.2
12	5	2	Control	Early	CE	0.2
12	11	1	Control	Early	CE	5.8
12	11	2	Control	Early	CE	4.9
12	11	3	Control	Early	CE	8.6
12	11	4	Control	Early	CE	3.6
12	12	1	Control	Early	CE	4.6
12	12	2	Control	Early	CE	2.1
12	13	1	Control	Early	CE	1.8
12	15	1	Control	Early	CE	3.8
12	15	2	Control	Early	CE	9.4
12	16	1	Control	Early	CE	0.8
12	16	2	Control	Early	CE	0.2
12	21	1	Control	Early	CE	11.2
12	22	1	Control	Early	CE	0.7
12	22	2	Control	Early	CE	7.4
12	22	3	Control	Early	CE	5.2
12	22	4	Control	Early	CE	4.2
12	22	5	Control	Early	CE	0.2
12	26	1	Control	Early	CE	7.5
12	26	2	Control	Early	CE	5.8
12	27	1	Control	Early	CE	7.2
12	27	2	Control	Early	CE	3.4
12	27	3	Control	Early	CE	12.4
12	27	4	Control	Early	CE	11
12	27	5	Control	Early	CE	4.9
12	28	1	Control	Early	CE	1.1
12	28	2	Control	Early	CE	0.7
12	28	3	Control	Early	CE	8.2
12	28	4	Control	Early	CE	4.2
12	28	5	Control	Early	CE	4.6
12	30	1	Control	Early	CE	1.5
12	30	2	Control	Early	CE	2
12	30	3	Control	Early	CE	3.1
12	30	4	Control	Early	CE	3.4
1	13	4	Warming	Late	WL	0.6
1	13	5	Warming	Late	WL	3.2
1	14	2	Warming	Late	WL	7.3
1	20	1	Warming	Late	WL	4.4
1	20	2	Warming	Late	WL	1.2
1	20	3	Warming	Late	WL	2.6
4	28	1	Warming	Late	WL	6.3
5	30	1	Warming	Late	WL	23.5
6	1	2	Warming	Late	WL	3.3
6	12	2	Warming	Late	WL	8.4
6	28	1	Warming	Late	WL	2.4
8	17	4	Warming	Late	WL	2.7
8	30	7	Warming	Late	WL	8.9
11	1	3	Warming	Late	WL	2.5
11	4	1	Warming	Late	WL	4.7
11	7	3	Warming	Late	WL	1.3
11	7	4	Warming	Late	WL	4
11	24	5	Warming	Late	WL	3.6
11	29	4	Warming	Late	WL	1.7
1	6	1	Warming	Middle	WM	0.5
1	10	1	Warming	Middle	WM	1.4
1	13	1	Warming	Middle	WM	9.1
1	13	2	Warming	Middle	WM	1.2
1	13	3	Warming	Middle	WM	2.1
1	14	1	Warming	Middle	WM	2.1
1	19	3	Warming	Middle	WM	3.4
1	28	1	Warming	Middle	WM	0.7
4	11	1	Warming	Middle	WM	2.1
4	16	5	Warming	Middle	WM	6.3
4	24	1	Warming	Middle	WM	0.4
4	24	2	Warming	Middle	WM	1.2
4	27	5	Warming	Middle	WM	1.6
4	27	6	Warming	Middle	WM	1.2
5	1	1	Warming	Middle	WM	4.1
5	1	2	Warming	Middle	WM	0.7
5	8	1	Warming	Middle	WM	0.2
5	11	1	Warming	Middle	WM	0.8
5	14	1	Warming	Middle	WM	3.1
5	14	2	Warming	Middle	WM	1
5	20	1	Warming	Middle	WM	1.4
5	20	2	Warming	Middle	WM	2.4
5	24	4	Warming	Middle	WM	2.1
5	27	1	Warming	Middle	WM	3.2
5	27	2	Warming	Middle	WM	7.8
5	27	3	Warming	Middle	WM	0.2
5	27	4	Warming	Middle	WM	2.4
5	27	5	Warming	Middle	WM	15.4
5	28	3	Warming	Middle	WM	2
5	28	4	Warming	Middle	WM	0.85
6	3	1	Warming	Middle	WM	6.1
6	3	2	Warming	Middle	WM	6.8
6	4	1	Warming	Middle	WM	9.2
6	9	2	Warming	Middle	WM	10.3
6	21	7	Warming	Middle	WM	3.6
6	25	1	Warming	Middle	WM	5.4
6	27	3	Warming	Middle	WM	2.1
6	29	4	Warming	Middle	WM	7.1
8	5	1	Warming	Middle	WM	2.3
8	13	1	Warming	Middle	WM	6.4
8	14	1	Warming	Middle	WM	2.4
8	17	1	Warming	Middle	WM	5
8	17	2	Warming	Middle	WM	1.9
8	17	3	Warming	Middle	WM	6.2
8	18	1	Warming	Middle	WM	6.4
8	19	3	Warming	Middle	WM	3.3
8	20	1	Warming	Middle	WM	0.7
8	21	3	Warming	Middle	WM	0.1
8	25	1	Warming	Middle	WM	3.1
8	25	2	Warming	Middle	WM	0.5
8	26	3	Warming	Middle	WM	3.4
8	26	4	Warming	Middle	WM	14.2
8	27	1	Warming	Middle	WM	5.8
8	29	1	Warming	Middle	WM	8.2
8	30	3	Warming	Middle	WM	2.8
8	30	4	Warming	Middle	WM	4.6
8	30	5	Warming	Middle	WM	8.7
8	30	6	Warming	Middle	WM	2.1
11	2	1	Warming	Middle	WM	0.2
11	7	1	Warming	Middle	WM	5.4
11	7	2	Warming	Middle	WM	8.1
11	24	1	Warming	Middle	WM	3.1
11	24	2	Warming	Middle	WM	3.1
11	24	3	Warming	Middle	WM	3.6
11	24	4	Warming	Middle	WM	1.8
11	29	1	Warming	Middle	WM	4.8
11	29	2	Warming	Middle	WM	1.4
11	29	3	Warming	Middle	WM	2.5
1	5	1	Warming	Early	WE	0.2
1	19	1	Warming	Early	WE	6.9
1	19	2	Warming	Early	WE	0.2
1	22	1	Warming	Early	WE	1.4
1	24	1	Warming	Early	WE	1.3
1	24	2	Warming	Early	WE	11.1
4	3	1	Warming	Early	WE	4.6
4	3	2	Warming	Early	WE	4.6
4	6	1	Warming	Early	WE	3.2
4	6	2	Warming	Early	WE	4
4	6	3	Warming	Early	WE	3.2
4	16	1	Warming	Early	WE	8.1
4	16	2	Warming	Early	WE	2.6
4	16	3	Warming	Early	WE	4
4	16	4	Warming	Early	WE	8.1
4	21	1	Warming	Early	WE	2.1
4	21	2	Warming	Early	WE	2.6
4	27	1	Warming	Early	WE	0.5
4	27	2	Warming	Early	WE	5.2
4	27	3	Warming	Early	WE	2.1
4	27	4	Warming	Early	WE	0.5
5	18	1	Warming	Early	WE	12.2
5	18	2	Warming	Early	WE	4.2
5	22	1	Warming	Early	WE	16.2
5	22	2	Warming	Early	WE	0.4
5	24	1	Warming	Early	WE	10.2
5	24	2	Warming	Early	WE	7.2
5	24	3	Warming	Early	WE	12.2
5	28	1	Warming	Early	WE	5.3
5	28	2	Warming	Early	WE	4.2
6	1	1	Warming	Early	WE	6.2
6	6	1	Warming	Early	WE	5.9
6	6	2	Warming	Early	WE	0.8
6	6	3	Warming	Early	WE	7
6	6	4	Warming	Early	WE	4.95
6	11	1	Warming	Early	WE	6.1
6	11	2	Warming	Early	WE	4
6	11	3	Warming	Early	WE	7.7
6	16	1	Warming	Early	WE	1.8
6	16	2	Warming	Early	WE	7.4
6	16	3	Warming	Early	WE	1.1
6	21	1	Warming	Early	WE	6
6	21	2	Warming	Early	WE	0.7
6	21	3	Warming	Early	WE	0.6
6	21	4	Warming	Early	WE	6.2
6	21	5	Warming	Early	WE	5.9
6	21	6	Warming	Early	WE	0.8
6	23	1	Warming	Early	WE	4.1
6	27	1	Warming	Early	WE	1.5
6	27	2	Warming	Early	WE	7
6	29	1	Warming	Early	WE	0.2
6	29	2	Warming	Early	WE	4.6
6	29	3	Warming	Early	WE	2.9
8	19	1	Warming	Early	WE	6.1
8	19	2	Warming	Early	WE	6.1
8	21	1	Warming	Early	WE	3.6
8	21	2	Warming	Early	WE	3.6
8	26	1	Warming	Early	WE	6.4
8	26	2	Warming	Early	WE	6.4
8	30	1	Warming	Early	WE	2.5
8	30	2	Warming	Early	WE	2.5
11	1	1	Warming	Early	WE	4.6
11	1	2	Warming	Early	WE	4.6

## Sheet: Seed set
Plot_ID	Plant_ID	Fruit_ID	Filled_seeds	Unfilled_seeds	Unfertilized_ovules	Number_of_seeds	Ovules_number	Seed_set	Treatment	Period	treatment
1	1	1	10	2	0	12	12	1	Warming	Late	WL
1	1	2	9	4	1	13	14	0.928571	Warming	Late	WL
1	1	3	10	3	0	13	13	1	Warming	Late	WL
1	1	4	5	1	0	6	6	1	Warming	Late	WL
1	2	1	8	2	3	10	13	0.769231	Warming	Middle	WM
1	2	2	13	0	0	13	13	1	Warming	Middle	WM
1	2	3	4	4	6	8	14	0.571429	Warming	Middle	WM
1	2	4	12	0	2	12	14	0.857143	Warming	Middle	WM
1	2	5	13	1	0	14	14	1	Warming	Middle	WM
1	2	6	8	4	1	12	13	0.923077	Warming	Middle	WM
1	2	7	5	1	0	6	6	1	Warming	Middle	WM
1	2	8	9	1	2	10	12	0.833333	Warming	Middle	WM
1	2	9	11	0	3	11	14	0.785714	Warming	Middle	WM
1	2	10	8	2	3	10	13	0.769231	Warming	Middle	WM
1	2	11	13	1	0	14	14	1	Warming	Middle	WM
1	2	12	13	1	2	14	16	0.875	Warming	Middle	WM
1	2	13	11	0	2	11	13	0.846154	Warming	Middle	WM
1	2	14	14	0	0	14	14	1	Warming	Middle	WM
1	2	15	9	5	2	14	16	0.875	Warming	Middle	WM
1	2	16	10	0	2	10	12	0.833333	Warming	Middle	WM
1	2	17	12	2	2	14	16	0.875	Warming	Middle	WM
1	2	18	11	0	3	11	14	0.785714	Warming	Middle	WM
1	2	19	6	0	5	6	11	0.545455	Warming	Middle	WM
1	2	20	13	0	1	13	14	0.928571	Warming	Middle	WM
1	2	21	12	1	2	13	15	0.866667	Warming	Middle	WM
1	2	22	5	1	4	6	10	0.6	Warming	Middle	WM
1	2	23	13	0	2	13	15	0.866667	Warming	Middle	WM
1	2	24	5	0	2	5	7	0.714286	Warming	Middle	WM
1	2	25	14	2	1	16	17	0.941176	Warming	Middle	WM
1	2	26	12	1	3	13	16	0.8125	Warming	Middle	WM
1	2	27	6	5	0	11	11	1	Warming	Middle	WM
1	2	28	11	0	1	11	12	0.916667	Warming	Middle	WM
1	2	29	12	2	1	14	15	0.933333	Warming	Late	WL
1	2	30	5	0	3	5	8	0.625	Warming	Late	WL
1	2	31	8	4	2	12	14	0.857143	Warming	Late	WL
1	2	32	10	3	2	13	15	0.866667	Warming	Late	WL
1	2	33	10	0	1	10	11	0.909091	Warming	Late	WL
1	2	34	13	1	1	14	15	0.933333	Warming	Late	WL
1	2	35	15	0	0	15	15	1	Warming	Late	WL
1	3	1	8	2	2	10	12	0.833333	Warming	Middle	WM
1	3	2	8	1	1	9	10	0.9	Warming	Late	WL
1	3	3	10	5	1	15	16	0.9375	Warming	Late	WL
1	4	1	5	4	3	9	12	0.75	Warming	Late	WL
1	4	2	2	0	8	2	10	0.2	Warming	Late	WL
1	6	1	9	0	3	9	12	0.75	Warming	Middle	WM
1	6	2	9	3	0	12	12	1	Warming	Middle	WM
1	6	3	7	1	4	8	12	0.666667	Warming	Middle	WM
1	6	4	10	1	5	11	16	0.6875	Warming	Middle	WM
1	6	5	11	2	4	13	17	0.764706	Warming	Middle	WM
1	6	6	12	1	0	13	13	1	Warming	Late	WL
1	6	7	12	0	0	12	12	1	Warming	Late	WL
1	6	8	7	0	1	7	8	0.875	Warming	Late	WL
1	6	9	10	0	1	10	11	0.909091	Warming	Late	WL
1	6	10	5	0	5	5	10	0.5	Warming	Late	WL
1	8	1	3	0	1	3	4	0.75	Warming	Late	WL
1	8	2	5	0	2	5	7	0.714286	Warming	Late	WL
1	10	1	9	0	6	9	15	0.6	Warming	Middle	WM
1	10	2	13	0	0	13	13	1	Warming	Late	WL
1	10	3	5	1	3	6	9	0.666667	Warming	Late	WL
1	10	4	4	0	4	4	8	0.5	Warming	Late	WL
1	10	5	10	0	2	10	12	0.833333	Warming	Late	WL
1	10	6	12	1	0	13	13	1	Warming	Late	WL
1	10	7	10	1	0	11	11	1	Warming	Late	WL
1	10	8	6	1	3	7	10	0.7	Warming	Late	WL
1	10	9	6	1	2	7	9	0.777778	Warming	Late	WL
1	10	10	4	1	2	5	7	0.714286	Warming	Late	WL
1	10	11	8	0	2	8	10	0.8	Warming	Late	WL
1	12	1	8	1	2	9	11	0.818182	Warming	Late	WL
1	12	2	8	0	3	8	11	0.727273	Warming	Late	WL
1	13	1	3	0	3	3	6	0.5	Warming	Late	WL
1	14	1	7	1	3	8	11	0.727273	Warming	Middle	WM
1	14	2	8	0	5	8	13	0.615385	Warming	Middle	WM
1	14	3	3	0	2	3	5	0.6	Warming	Late	WL
1	14	4	7	2	0	9	9	1	Warming	Late	WL
1	14	5	2	0	3	2	5	0.4	Warming	Late	WL
1	14	6	4	0	0	4	4	1	Warming	Late	WL
1	14	7	6	1	1	7	8	0.875	Warming	Late	WL
1	14	8	3	1	0	4	4	1	Warming	Late	WL
1	14	9	5	0	0	5	5	1	Warming	Late	WL
1	14	10	4	5	3	9	12	0.75	Warming	Late	WL
1	14	11	8	0	0	8	8	1	Warming	Late	WL
1	14	12	10	0	3	10	13	0.769231	Warming	Late	WL
1	18	1	3	0	2	3	5	0.6	Warming	Late	WL
1	20	1	13	0	0	13	13	1	Warming	Late	WL
1	20	2	6	1	5	7	12	0.583333	Warming	Late	WL
1	22	1	7	0	1	7	8	0.875	Warming	Late	WL
1	23	1	5	2	3	7	10	0.7	Warming	Late	WL
1	23	2	3	2	5	5	10	0.5	Warming	Late	WL
1	23	3	14	0	0	14	14	1	Warming	Late	WL
1	25	1	8	4	2	12	14	0.857143	Warming	Late	WL
1	25	2	4	3	2	7	9	0.777778	Warming	Late	WL
1	25	3	10	6	0	16	16	1	Warming	Late	WL
1	25	4	4	1	3	5	8	0.625	Warming	Late	WL
1	25	5	6	2	2	8	10	0.8	Warming	Late	WL
1	25	6	8	0	0	8	8	1	Warming	Late	WL
1	25	7	4	0	1	4	5	0.8	Warming	Late	WL
1	25	8	7	2	2	9	11	0.818182	Warming	Late	WL
1	30	1	4	0	3	4	7	0.571429	Warming	Late	WL
1	30	2	3	1	2	4	6	0.666667	Warming	Late	WL
1	30	3	7	1	1	8	9	0.888889	Warming	Late	WL
1	30	4	4	2	4	6	10	0.6	Warming	Late	WL
2	1	1	6	3	2	9	11	0.818182	Control	Late	CL
2	2	1	10	1	3	11	14	0.785714	Control	Late	CL
2	3	1	9	1	2	10	12	0.833333	Control	Middle	CM
2	3	2	7	1	0	8	8	1	Control	Middle	CM
2	3	3	7	4	2	11	13	0.846154	Control	Middle	CM
2	3	4	4	5	2	9	11	0.818182	Control	Middle	CM
2	3	5	10	2	4	12	16	0.75	Control	Middle	CM
2	3	6	9	0	2	9	11	0.818182	Control	Late	CL
2	5	1	6	5	0	11	11	1	Control	Late	CL
2	6	1	9	2	1	11	12	0.916667	Control	Late	CL
2	6	2	5	3	0	8	8	1	Control	Late	CL
2	9	1	10	0	4	10	14	0.714286	Control	Middle	CM
2	9	2	6	0	5	6	11	0.545455	Control	Middle	CM
2	9	3	7	3	5	10	15	0.666667	Control	Middle	CM
2	9	4	6	0	6	6	12	0.5	Control	Middle	CM
2	9	5	8	0	4	8	12	0.666667	Control	Middle	CM
2	9	6	7	3	2	10	12	0.833333	Control	Middle	CM
2	9	7	5	0	4	5	9	0.555556	Control	Middle	CM
2	9	8	9	0	5	9	14	0.642857	Control	Middle	CM
2	9	9	7	1	3	8	11	0.727273	Control	Middle	CM
2	10	1	2	0	5	2	7	0.285714	Control	Late	CL
2	10	2	4	4	2	8	10	0.8	Control	Late	CL
2	10	3	11	1	4	12	16	0.75	Control	Late	CL
2	10	4	7	0	2	7	9	0.777778	Control	Late	CL
2	10	5	10	0	0	10	10	1	Control	Late	CL
2	10	6	12	1	1	13	14	0.928571	Control	Late	CL
2	11	1	4	0	1	4	5	0.8	Control	Late	CL
2	11	2	10	1	6	11	17	0.647059	Control	Late	CL
2	12	1	6	1	1	7	8	0.875	Control	Late	CL
2	13	1	8	0	3	8	11	0.727273	Control	Late	CL
2	14	1	6	1	2	7	9	0.777778	Control	Late	CL
2	14	2	4	0	1	4	5	0.8	Control	Late	CL
2	14	3	10	0	0	10	10	1	Control	Late	CL
2	16	1	6	4	2	10	12	0.833333	Control	Late	CL
2	16	2	9	1	5	10	15	0.666667	Control	Late	CL
2	16	3	7	1	4	8	12	0.666667	Control	Late	CL
2	16	4	8	0	3	8	11	0.727273	Control	Late	CL
2	16	5	7	0	2	7	9	0.777778	Control	Late	CL
2	16	6	6	1	4	7	11	0.636364	Control	Late	CL
2	16	7	4	1	5	5	10	0.5	Control	Late	CL
2	16	8	6	2	1	8	9	0.888889	Control	Late	CL
2	16	9	9	1	1	10	11	0.909091	Control	Late	CL
2	16	10	11	0	0	11	11	1	Control	Late	CL
2	17	1	8	0	4	8	12	0.666667	Control	Late	CL
2	17	2	7	3	3	10	13	0.769231	Control	Late	CL
2	17	3	10	0	1	10	11	0.909091	Control	Late	CL
2	17	4	8	0	5	8	13	0.615385	Control	Late	CL
2	17	5	9	1	3	10	13	0.769231	Control	Late	CL
2	17	6	11	0	1	11	12	0.916667	Control	Late	CL
2	17	7	6	1	5	7	12	0.583333	Control	Late	CL
2	17	8	7	0	3	7	10	0.7	Control	Late	CL
2	17	9	8	0	4	8	12	0.666667	Control	Late	CL
2	17	10	12	1	1	13	14	0.928571	Control	Late	CL
2	17	11	5	4	2	9	11	0.818182	Control	Late	CL
2	17	12	5	2	3	7	10	0.7	Control	Late	CL
2	18	1	1	1	5	2	7	0.285714	Control	Late	CL
2	18	2	8	3	2	11	13	0.846154	Control	Late	CL
2	18	3	6	3	4	9	13	0.692308	Control	Late	CL
2	18	4	5	7	1	12	13	0.923077	Control	Late	CL
2	19	1	4	0	4	4	8	0.5	Control	Late	CL
2	19	2	3	0	1	3	4	0.75	Control	Late	CL
2	19	3	2	0	0	2	2	1	Control	Late	CL
2	19	4	9	0	2	9	11	0.818182	Control	Late	CL
2	20	1	5	0	2	5	7	0.714286	Control	Late	CL
2	20	2	4	2	4	6	10	0.6	Control	Late	CL
2	20	3	4	1	2	5	7	0.714286	Control	Late	CL
2	20	4	7	0	3	7	10	0.7	Control	Late	CL
2	20	5	2	0	4	2	6	0.333333	Control	Late	CL
2	20	6	7	2	1	9	10	0.9	Control	Late	CL
2	20	7	5	0	2	5	7	0.714286	Control	Late	CL
2	20	8	8	3	4	11	15	0.733333	Control	Late	CL
2	20	9	3	0	2	3	5	0.6	Control	Late	CL
2	20	10	5	1	0	6	6	1	Control	Late	CL
2	21	1	6	2	2	8	10	0.8	Control	Late	CL
2	21	2	7	1	0	8	8	1	Control	Late	CL
2	21	3	7	3	3	10	13	0.769231	Control	Late	CL
2	21	4	6	0	2	6	8	0.75	Control	Late	CL
2	22	1	9	3	3	12	15	0.8	Control	Middle	CM
2	22	2	7	1	2	8	10	0.8	Control	Late	CL
2	22	3	10	0	2	10	12	0.833333	Control	Late	CL
2	22	4	6	0	4	6	10	0.6	Control	Late	CL
2	22	5	8	2	1	10	11	0.909091	Control	Late	CL
2	22	6	6	3	3	9	12	0.75	Control	Late	CL
2	23	1	7	0	4	7	11	0.636364	Control	Late	CL
2	23	2	5	3	0	8	8	1	Control	Late	CL
2	24	1	9	3	3	12	15	0.8	Control	Middle	CM
2	24	2	9	5	0	14	14	1	Control	Late	CL
2	24	3	8	3	0	11	11	1	Control	Late	CL
2	25	1	11	1	3	12	15	0.8	Control	Late	CL
2	26	1	5	0	3	5	8	0.625	Control	Late	CL
2	26	2	8	0	4	8	12	0.666667	Control	Late	CL
2	26	3	5	0	2	5	7	0.714286	Control	Late	CL
2	26	4	6	1	5	7	12	0.583333	Control	Late	CL
2	26	5	4	0	5	4	9	0.444444	Control	Late	CL
2	26	6	4	0	3	4	7	0.571429	Control	Late	CL
2	26	7	6	0	4	6	10	0.6	Control	Late	CL
2	26	8	4	3	2	7	9	0.777778	Control	Late	CL
2	27	1	5	0	4	5	9	0.555556	Control	Late	CL
2	27	2	3	0	6	3	9	0.333333	Control	Late	CL
2	27	3	6	1	3	7	10	0.7	Control	Late	CL
2	27	4	3	2	5	5	10	0.5	Control	Late	CL
2	27	5	5	3	2	8	10	0.8	Control	Late	CL
2	27	6	3	2	6	5	11	0.454545	Control	Late	CL
2	27	7	3	4	3	7	10	0.7	Control	Late	CL
2	28	1	8	0	3	8	11	0.727273	Control	Late	CL
2	28	2	8	0	5	8	13	0.615385	Control	Late	CL
2	28	3	4	3	2	7	9	0.777778	Control	Late	CL
2	29	1	5	2	1	7	8	0.875	Control	Late	CL
2	29	2	7	0	2	7	9	0.777778	Control	Late	CL
2	29	3	7	1	5	8	13	0.615385	Control	Late	CL
2	29	4	6	3	2	9	11	0.818182	Control	Late	CL
2	29	5	8	2	2	10	12	0.833333	Control	Late	CL
2	30	1	4	2	2	6	8	0.75	Control	Middle	CM
2	30	2	3	1	3	4	7	0.571429	Control	Late	CL
2	30	3	6	0	3	6	9	0.666667	Control	Late	CL
2	30	4	4	2	2	6	8	0.75	Control	Late	CL
2	30	5	4	0	4	4	8	0.5	Control	Late	CL
2	30	6	5	0	3	5	8	0.625	Control	Late	CL
2	30	7	3	1	4	4	8	0.5	Control	Late	CL
2	30	8	3	2	3	5	8	0.625	Control	Late	CL
2	30	9	4	1	3	5	8	0.625	Control	Late	CL
2	30	10	5	1	4	6	10	0.6	Control	Late	CL
2	30	11	6	1	1	7	8	0.875	Control	Late	CL
2	30	12	7	1	2	8	10	0.8	Control	Late	CL
2	30	13	4	2	2	6	8	0.75	Control	Late	CL
2	30	14	6	0	0	6	6	1	Control	Late	CL
2	30	15	7	0	2	7	9	0.777778	Control	Late	CL
2	30	16	3	1	0	4	4	1	Control	Late	CL
3	1	1	6	1	6	7	13	0.538462	Control	Middle	CM
3	1	2	6	3	4	9	13	0.692308	Control	Middle	CM
3	1	3	6	1	4	7	11	0.636364	Control	Middle	CM
3	1	4	5	1	0	6	6	1	Control	Late	CL
3	1	5	4	1	0	5	5	1	Control	Late	CL
3	1	6	4	1	0	5	5	1	Control	Late	CL
3	1	7	5	0	1	5	6	0.833333	Control	Late	CL
3	1	8	10	1	5	11	16	0.6875	Control	Late	CL
3	1	9	5	1	5	6	11	0.545455	Control	Late	CL
3	1	10	5	0	4	5	9	0.555556	Control	Late	CL
3	1	11	6	1	7	7	14	0.5	Control	Late	CL
3	1	12	6	0	6	6	12	0.5	Control	Late	CL
3	1	13	7	2	5	9	14	0.642857	Control	Late	CL
3	2	1	13	1	2	14	16	0.875	Control	Late	CL
3	2	2	11	4	3	15	18	0.833333	Control	Late	CL
3	3	1	3	1	10	4	14	0.285714	Control	Middle	CM
3	3	2	5	5	3	10	13	0.769231	Control	Middle	CM
3	3	3	11	1	2	12	14	0.857143	Control	Middle	CM
3	3	4	6	3	1	9	10	0.9	Control	Middle	CM
3	3	5	6	1	4	7	11	0.636364	Control	Middle	CM
3	3	6	2	4	6	6	12	0.5	Control	Late	CL
3	3	7	8	3	5	11	16	0.6875	Control	Late	CL
3	3	8	6	1	2	7	9	0.777778	Control	Late	CL
3	3	9	3	0	4	3	7	0.428571	Control	Late	CL
3	3	10	5	1	5	6	11	0.545455	Control	Late	CL
3	3	11	3	1	0	4	4	1	Control	Late	CL
3	3	12	6	4	3	10	13	0.769231	Control	Late	CL
3	3	13	7	1	5	8	13	0.615385	Control	Late	CL
3	3	14	5	1	5	6	11	0.545455	Control	Late	CL
3	3	15	5	2	4	7	11	0.636364	Control	Late	CL
3	4	1	9	1	3	10	13	0.769231	Control	Middle	CM
3	4	2	10	0	0	10	10	1	Control	Late	CL
3	4	3	12	0	1	12	13	0.923077	Control	Late	CL
3	4	4	15	9	4	24	28	0.857143	Control	Late	CL
3	4	5	9	1	2	10	12	0.833333	Control	Late	CL
3	4	6	13	0	0	13	13	1	Control	Late	CL
3	4	7	11	1	2	12	14	0.857143	Control	Late	CL
3	4	8	8	2	4	10	14	0.714286	Control	Late	CL
3	4	9	7	5	2	12	14	0.857143	Control	Late	CL
3	4	10	8	5	2	13	15	0.866667	Control	Late	CL
3	4	11	11	0	0	11	11	1	Control	Late	CL
3	6	1	4	0	3	4	7	0.571429	Control	Late	CL
3	6	2	10	0	1	10	11	0.909091	Control	Late	CL
3	6	3	6	0	6	6	12	0.5	Control	Late	CL
3	6	4	5	1	4	6	10	0.6	Control	Late	CL
3	6	5	6	1	3	7	10	0.7	Control	Late	CL
3	6	6	7	2	4	9	13	0.692308	Control	Late	CL
3	6	7	4	2	3	6	9	0.666667	Control	Late	CL
3	8	1	5	0	1	5	6	0.833333	Control	Late	CL
3	8	2	4	0	3	4	7	0.571429	Control	Late	CL
3	8	3	8	1	2	9	11	0.818182	Control	Late	CL
3	8	4	9	1	1	10	11	0.909091	Control	Late	CL
3	8	5	4	1	1	5	6	0.833333	Control	Late	CL
3	8	6	11	0	1	11	12	0.916667	Control	Late	CL
3	8	7	5	2	4	7	11	0.636364	Control	Late	CL
3	8	8	10	4	0	14	14	1	Control	Late	CL
3	8	9	5	0	3	5	8	0.625	Control	Late	CL
3	8	10	7	2	3	9	12	0.75	Control	Late	CL
3	8	11	10	2	0	12	12	1	Control	Late	CL
3	10	1	9	2	1	11	12	0.916667	Control	Late	CL
3	10	2	9	2	3	11	14	0.785714	Control	Late	CL
3	10	3	7	0	4	7	11	0.636364	Control	Late	CL
3	10	4	12	1	3	13	16	0.8125	Control	Late	CL
3	10	5	8	0	2	8	10	0.8	Control	Late	CL
3	10	6	12	1	2	13	15	0.866667	Control	Late	CL
3	10	7	4	0	0	4	4	1	Control	Late	CL
3	10	8	8	3	3	11	14	0.785714	Control	Late	CL
3	10	9	3	4	3	7	10	0.7	Control	Late	CL
3	10	10	11	0	1	11	12	0.916667	Control	Late	CL
3	10	11	6	0	2	6	8	0.75	Control	Late	CL
3	11	1	5	1	0	6	6	1	Control	Late	CL
3	12	1	3	2	3	5	8	0.625	Control	Late	CL
3	13	1	9	0	2	9	11	0.818182	Control	Late	CL
3	13	2	16	1	1	17	18	0.944444	Control	Late	CL
3	13	3	12	2	0	14	14	1	Control	Late	CL
3	13	4	13	0	1	13	14	0.928571	Control	Late	CL
3	13	5	9	0	2	9	11	0.818182	Control	Late	CL
3	13	6	3	0	6	3	9	0.333333	Control	Late	CL
3	13	7	6	2	3	8	11	0.727273	Control	Late	CL
3	13	8	6	0	4	6	10	0.6	Control	Late	CL
3	14	1	5	1	5	6	11	0.545455	Control	Late	CL
3	14	2	7	1	3	8	11	0.727273	Control	Late	CL
3	14	3	3	0	2	3	5	0.6	Control	Late	CL
3	14	4	7	1	2	8	10	0.8	Control	Late	CL
3	14	5	5	1	4	6	10	0.6	Control	Late	CL
3	14	6	4	0	1	4	5	0.8	Control	Late	CL
3	14	7	5	1	3	6	9	0.666667	Control	Late	CL
3	14	8	6	1	1	7	8	0.875	Control	Late	CL
3	14	9	6	1	3	7	10	0.7	Control	Late	CL
3	14	10	5	0	3	5	8	0.625	Control	Late	CL
3	15	1	9	0	3	9	12	0.75	Control	Late	CL
3	15	2	5	1	2	6	8	0.75	Control	Late	CL
3	15	3	4	1	7	5	12	0.416667	Control	Late	CL
3	16	1	7	1	1	8	9	0.888889	Control	Late	CL
3	16	2	9	3	2	12	14	0.857143	Control	Late	CL
3	16	3	6	2	1	8	9	0.888889	Control	Late	CL
3	16	4	5	0	2	5	7	0.714286	Control	Late	CL
3	16	5	5	0	4	5	9	0.555556	Control	Late	CL
3	16	6	3	1	3	4	7	0.571429	Control	Late	CL
3	16	7	4	0	1	4	5	0.8	Control	Late	CL
3	16	8	8	0	2	8	10	0.8	Control	Late	CL
3	18	1	7	0	3	7	10	0.7	Control	Late	CL
3	18	2	5	0	1	5	6	0.833333	Control	Late	CL
3	18	3	5	0	0	5	5	1	Control	Late	CL
3	19	1	2	0	3	2	5	0.4	Control	Late	CL
3	19	2	9	2	2	11	13	0.846154	Control	Late	CL
3	20	1	10	1	3	11	14	0.785714	Control	Middle	CM
3	20	2	5	0	0	5	5	1	Control	Late	CL
3	20	3	6	3	2	9	11	0.818182	Control	Late	CL
3	20	4	8	2	5	10	15	0.666667	Control	Late	CL
3	20	5	11	0	4	11	15	0.733333	Control	Late	CL
3	20	6	9	0	2	9	11	0.818182	Control	Late	CL
3	22	1	4	1	2	5	7	0.714286	Control	Late	CL
3	23	1	10	1	1	11	12	0.916667	Control	Late	CL
3	23	2	10	2	1	12	13	0.923077	Control	Late	CL
3	23	3	5	6	2	11	13	0.846154	Control	Late	CL
3	23	4	6	3	2	9	11	0.818182	Control	Late	CL
3	24	1	7	4	3	11	14	0.785714	Control	Middle	CM
3	24	2	11	1	3	12	15	0.8	Control	Middle	CM
3	24	3	12	1	1	13	14	0.928571	Control	Late	CL
3	24	4	7	0	0	7	7	1	Control	Late	CL
3	24	5	8	2	1	10	11	0.909091	Control	Late	CL
3	24	6	11	1	0	12	12	1	Control	Late	CL
3	24	7	7	0	0	7	7	1	Control	Late	CL
3	24	8	6	0	3	6	9	0.666667	Control	Late	CL
3	24	9	5	2	5	7	12	0.583333	Control	Late	CL
3	24	10	3	0	6	3	9	0.333333	Control	Late	CL
3	24	11	12	0	4	12	16	0.75	Control	Late	CL
3	24	12	6	2	4	8	12	0.666667	Control	Late	CL
3	26	1	5	0	4	5	9	0.555556	Control	Late	CL
3	28	1	6	3	4	9	13	0.692308	Control	Middle	CM
3	28	2	12	1	2	13	15	0.866667	Control	Middle	CM
3	28	3	8	3	3	11	14	0.785714	Control	Middle	CM
3	28	4	8	2	1	10	11	0.909091	Control	Late	CL
3	28	5	6	1	0	7	7	1	Control	Late	CL
3	28	6	10	2	1	12	13	0.923077	Control	Late	CL
3	28	7	5	1	2	6	8	0.75	Control	Late	CL
3	28	8	6	1	2	7	9	0.777778	Control	Late	CL
3	28	9	13	0	0	13	13	1	Control	Late	CL
3	28	10	5	1	1	6	7	0.857143	Control	Late	CL
3	28	11	7	0	2	7	9	0.777778	Control	Late	CL
3	28	12	13	0	2	13	15	0.866667	Control	Late	CL
3	28	13	4	1	0	5	5	1	Control	Late	CL
3	29	1	9	0	2	9	11	0.818182	Control	Late	CL
3	29	2	15	0	0	15	15	1	Control	Late	CL
3	29	3	13	0	1	13	14	0.928571	Control	Late	CL
3	29	4	13	0	0	13	13	1	Control	Late	CL
3	30	1	8	0	0	8	8	1	Control	Late	CL
3	30	2	4	2	6	6	12	0.5	Control	Late	CL
4	3	1	4	0	5	4	9	0.444444	Warming	Late	WL
4	3	2	8	2	2	10	12	0.833333	Warming	Late	WL
4	3	3	11	1	2	12	14	0.857143	Warming	Late	WL
4	3	4	12	2	2	14	16	0.875	Warming	Late	WL
4	3	5	8	3	1	11	12	0.916667	Warming	Late	WL
4	6	1	10	1	4	11	15	0.733333	Warming	Late	WL
4	6	2	4	1	6	5	11	0.454545	Warming	Late	WL
4	6	3	7	2	3	9	12	0.75	Warming	Late	WL
4	6	4	11	2	1	13	14	0.928571	Warming	Late	WL
4	7	1	8	1	0	9	9	1	Warming	Late	WL
4	9	1	4	0	8	4	12	0.333333	Warming	Late	WL
4	9	2	2	0	3	2	5	0.4	Warming	Late	WL
4	9	3	4	3	3	7	10	0.7	Warming	Late	WL
4	16	1	6	0	5	6	11	0.545455	Warming	Late	WL
4	16	2	3	0	1	3	4	0.75	Warming	Late	WL
4	16	3	5	0	2	5	7	0.714286	Warming	Late	WL
4	16	4	6	1	3	7	10	0.7	Warming	Late	WL
4	16	5	7	0	4	7	11	0.636364	Warming	Late	WL
4	16	6	4	1	4	5	9	0.555556	Warming	Late	WL
4	16	7	5	0	2	5	7	0.714286	Warming	Late	WL
4	16	8	5	1	4	6	10	0.6	Warming	Late	WL
4	16	9	5	4	2	9	11	0.818182	Warming	Late	WL
4	16	10	4	1	0	5	5	1	Warming	Late	WL
4	16	11	6	0	5	6	11	0.545455	Warming	Late	WL
4	21	1	7	0	3	7	10	0.7	Warming	Late	WL
4	21	2	9	1	0	10	10	1	Warming	Late	WL
4	21	3	6	3	0	9	9	1	Warming	Late	WL
4	21	4	5	3	2	8	10	0.8	Warming	Late	WL
4	24	1	6	4	2	10	12	0.833333	Warming	Late	WL
4	25	1	7	0	5	7	12	0.583333	Warming	Late	WL
4	25	2	4	0	1	4	5	0.8	Warming	Late	WL
4	27	1	4	1	3	5	8	0.625	Warming	Late	WL
4	27	2	4	1	4	5	9	0.555556	Warming	Late	WL
4	27	3	7	0	3	7	10	0.7	Warming	Late	WL
4	27	4	3	2	0	5	5	1	Warming	Late	WL
4	29	1	8	1	3	9	12	0.75	Warming	Late	WL
4	29	2	8	1	3	9	12	0.75	Warming	Late	WL
5	1	1	4	3	1	7	8	0.875	Warming	Late	WL
5	1	2	5	0	7	5	12	0.416667	Warming	Late	WL
5	1	3	2	1	8	3	11	0.272727	Warming	Late	WL
5	1	4	3	1	3	4	7	0.571429	Warming	Late	WL
5	9	1	11	1	4	12	16	0.75	Warming	Late	WL
5	11	1	7	2	4	9	13	0.692308	Warming	Middle	WM
5	14	1	5	0	3	5	8	0.625	Warming	Late	WL
5	14	2	2	1	7	3	10	0.3	Warming	Late	WL
5	14	3	5	0	5	5	10	0.5	Warming	Late	WL
5	14	4	3	0	4	3	7	0.428571	Warming	Late	WL
5	14	5	2	0	3	2	5	0.4	Warming	Late	WL
5	14	6	3	0	2	3	5	0.6	Warming	Late	WL
5	14	7	5	3	1	8	9	0.888889	Warming	Late	WL
5	14	8	4	0	0	4	4	1	Warming	Late	WL
5	14	9	7	4	2	11	13	0.846154	Warming	Late	WL
5	14	10	4	0	7	4	11	0.363636	Warming	Late	WL
5	18	1	9	1	7	10	17	0.588235	Warming	Late	WL
5	18	2	9	1	3	10	13	0.769231	Warming	Late	WL
5	18	3	7	1	6	8	14	0.571429	Warming	Late	WL
5	18	4	7	2	3	9	12	0.75	Warming	Late	WL
5	21	1	9	2	0	11	11	1	Warming	Middle	WM
5	22	1	3	0	1	3	4	0.75	Warming	Late	WL
5	22	2	4	1	4	5	9	0.555556	Warming	Late	WL
5	22	3	7	1	6	8	14	0.571429	Warming	Late	WL
5	24	1	4	1	4	5	9	0.555556	Warming	Late	WL
5	24	2	5	1	5	6	11	0.545455	Warming	Late	WL
5	24	3	10	1	0	11	11	1	Warming	Late	WL
5	24	4	5	0	3	5	8	0.625	Warming	Late	WL
5	24	5	9	1	3	10	13	0.769231	Warming	Late	WL
5	24	6	7	2	4	9	13	0.692308	Warming	Late	WL
5	24	7	9	0	3	9	12	0.75	Warming	Late	WL
5	24	8	8	0	4	8	12	0.666667	Warming	Late	WL
5	24	9	7	4	2	11	13	0.846154	Warming	Late	WL
5	24	10	8	2	2	10	12	0.833333	Warming	Late	WL
5	26	1	5	4	2	9	11	0.818182	Warming	Late	WL
5	27	1	4	3	3	7	10	0.7	Warming	Late	WL
5	27	2	7	1	2	8	10	0.8	Warming	Late	WL
5	27	3	4	3	2	7	9	0.777778	Warming	Late	WL
5	27	4	3	2	3	5	8	0.625	Warming	Late	WL
5	27	5	6	2	0	8	8	1	Warming	Late	WL
5	27	6	3	0	6	3	9	0.333333	Warming	Late	WL
5	27	7	4	2	3	6	9	0.666667	Warming	Late	WL
5	27	8	3	2	4	5	9	0.555556	Warming	Late	WL
5	28	1	5	1	4	6	10	0.6	Warming	Late	WL
5	28	2	7	1	3	8	11	0.727273	Warming	Late	WL
5	28	3	6	0	3	6	9	0.666667	Warming	Late	WL
5	28	4	4	3	3	7	10	0.7	Warming	Late	WL
5	28	5	7	2	1	9	10	0.9	Warming	Late	WL
5	28	6	7	0	6	7	13	0.538462	Warming	Late	WL
5	28	7	2	1	6	3	9	0.333333	Warming	Late	WL
6	3	1	6	3	5	9	14	0.642857	Warming	Late	WL
6	3	2	4	1	2	5	7	0.714286	Warming	Late	WL
6	3	3	8	1	1	9	10	0.9	Warming	Late	WL
6	3	4	7	1	3	8	11	0.727273	Warming	Late	WL
6	4	1	1	5	3	6	9	0.666667	Warming	Late	WL
6	4	2	2	2	1	4	5	0.8	Warming	Late	WL
6	4	3	4	1	3	5	8	0.625	Warming	Late	WL
6	4	4	7	2	2	9	11	0.818182	Warming	Late	WL
6	4	5	6	2	0	8	8	1	Warming	Late	WL
6	4	6	4	2	2	6	8	0.75	Warming	Late	WL
6	6	1	5	4	2	9	11	0.818182	Warming	Middle	WM
6	6	2	9	0	4	9	13	0.692308	Warming	Middle	WM
6	6	3	4	2	4	6	10	0.6	Warming	Late	WL
6	6	4	5	1	2	6	8	0.75	Warming	Late	WL
6	6	5	2	1	5	3	8	0.375	Warming	Late	WL
6	7	1	6	4	5	10	15	0.666667	Warming	Middle	WM
6	9	1	8	0	0	8	8	1	Warming	Late	WL
6	9	2	9	0	0	9	9	1	Warming	Late	WL
6	9	3	6	1	1	7	8	0.875	Warming	Late	WL
6	9	4	10	0	0	10	10	1	Warming	Late	WL
6	9	5	9	0	1	9	10	0.9	Warming	Late	WL
6	9	6	4	2	3	6	9	0.666667	Warming	Late	WL
6	9	7	9	1	4	10	14	0.714286	Warming	Late	WL
6	9	8	5	2	3	7	10	0.7	Warming	Late	WL
6	9	9	4	0	5	4	9	0.444444	Warming	Late	WL
6	9	10	10	2	1	12	13	0.923077	Warming	Late	WL
6	9	11	10	1	1	11	12	0.916667	Warming	Late	WL
6	10	1	5	2	3	7	10	0.7	Warming	Late	WL
6	11	1	4	0	6	4	10	0.4	Warming	Middle	WM
6	11	2	2	0	6	2	8	0.25	Warming	Middle	WM
6	11	3	5	3	2	8	10	0.8	Warming	Middle	WM
6	11	4	8	1	2	9	11	0.818182	Warming	Late	WL
6	11	5	9	0	1	9	10	0.9	Warming	Late	WL
6	11	6	8	2	4	10	14	0.714286	Warming	Late	WL
6	11	7	9	0	8	9	17	0.529412	Warming	Late	WL
6	14	1	6	3	0	9	9	1	Warming	Late	WL
6	15	1	1	0	3	1	4	0.25	Warming	Late	WL
6	16	1	6	1	2	7	9	0.777778	Warming	Middle	WM
6	16	2	4	0	5	4	9	0.444444	Warming	Middle	WM
6	16	3	6	0	4	6	10	0.6	Warming	Middle	WM
6	16	4	6	0	0	6	6	1	Warming	Late	WL
6	16	5	2	0	2	2	4	0.5	Warming	Late	WL
6	16	6	7	1	0	8	8	1	Warming	Late	WL
6	16	7	4	0	1	4	5	0.8	Warming	Late	WL
6	16	8	5	2	1	7	8	0.875	Warming	Late	WL
6	16	9	4	0	1	4	5	0.8	Warming	Late	WL
6	16	10	6	0	0	6	6	1	Warming	Late	WL
6	16	11	5	0	1	5	6	0.833333	Warming	Late	WL
6	16	12	6	2	0	8	8	1	Warming	Late	WL
6	16	13	5	4	1	9	10	0.9	Warming	Late	WL
6	17	1	5	3	2	8	10	0.8	Warming	Middle	WM
6	17	2	6	2	0	8	8	1	Warming	Late	WL
6	20	1	8	4	3	12	15	0.8	Warming	Middle	WM
6	20	2	8	0	1	8	9	0.888889	Warming	Late	WL
6	20	3	5	1	2	6	8	0.75	Warming	Late	WL
6	20	4	8	5	2	13	15	0.866667	Warming	Late	WL
6	20	5	10	1	1	11	12	0.916667	Warming	Late	WL
6	20	6	9	3	0	12	12	1	Warming	Late	WL
6	20	7	4	7	3	11	14	0.785714	Warming	Late	WL
6	20	8	5	2	1	7	8	0.875	Warming	Late	WL
6	20	9	10	2	0	12	12	1	Warming	Late	WL
6	20	10	7	8	0	15	15	1	Warming	Late	WL
6	20	11	11	0	2	11	13	0.846154	Warming	Late	WL
6	20	12	12	0	2	12	14	0.857143	Warming	Late	WL
6	21	1	7	1	0	8	8	1	Warming	Late	WL
6	21	2	3	1	3	4	7	0.571429	Warming	Late	WL
6	24	1	4	0	3	4	7	0.571429	Warming	Middle	WM
6	24	2	4	4	1	8	9	0.888889	Warming	Middle	WM
6	24	3	14	1	0	15	15	1	Warming	Late	WL
6	25	1	14	0	1	14	15	0.933333	Warming	Late	WL
6	25	2	11	1	2	12	14	0.857143	Warming	Late	WL
6	25	3	8	2	3	10	13	0.769231	Warming	Late	WL
6	26	1	8	1	2	9	11	0.818182	Warming	Middle	WM
6	26	2	5	0	1	5	6	0.833333	Warming	Late	WL
6	26	3	9	0	1	9	10	0.9	Warming	Late	WL
6	26	4	9	0	2	9	11	0.818182	Warming	Late	WL
6	26	5	12	0	2	12	14	0.857143	Warming	Late	WL
6	26	6	8	0	1	8	9	0.888889	Warming	Late	WL
6	26	7	8	0	3	8	11	0.727273	Warming	Late	WL
6	26	8	5	0	2	5	7	0.714286	Warming	Late	WL
6	26	9	5	0	1	5	6	0.833333	Warming	Late	WL
6	26	10	5	0	2	5	7	0.714286	Warming	Late	WL
6	26	11	2	0	5	2	7	0.285714	Warming	Late	WL
6	27	1	4	4	0	8	8	1	Warming	Late	WL
6	27	2	3	0	0	3	3	1	Warming	Late	WL
6	28	1	2	1	1	3	4	0.75	Warming	Late	WL
6	28	2	3	1	2	4	6	0.666667	Warming	Late	WL
6	28	3	6	4	0	10	10	1	Warming	Late	WL
6	29	1	4	0	3	4	7	0.571429	Warming	Late	WL
6	29	2	1	0	8	1	9	0.111111	Warming	Late	WL
6	29	3	3	1	6	4	10	0.4	Warming	Late	WL
6	30	4	6	4	2	10	12	0.833333	Warming	Middle	WM
6	30	5	4	2	5	6	11	0.545455	Warming	Middle	WM
6	30	6	7	3	2	10	12	0.833333	Warming	Middle	WM
7	1	1	4	2	4	6	10	0.6	Control	Middle	CM
7	1	2	10	0	4	10	14	0.714286	Control	Middle	CM
7	1	3	2	0	6	2	8	0.25	Control	Middle	CM
7	1	4	6	2	4	8	12	0.666667	Control	Middle	CM
7	1	5	2	0	5	2	7	0.285714	Control	Late	CL
7	1	6	6	6	0	12	12	1	Control	Late	CL
7	1	7	4	0	3	4	7	0.571429	Control	Late	CL
7	1	8	5	3	1	8	9	0.888889	Control	Late	CL
7	1	9	6	1	4	7	11	0.636364	Control	Late	CL
7	1	10	2	2	3	4	7	0.571429	Control	Late	CL
7	2	1	6	2	0	8	8	1	Control	Middle	CM
7	2	2	4	5	3	9	12	0.75	Control	Middle	CM
7	2	3	4	3	4	7	11	0.636364	Control	Middle	CM
7	2	4	5	5	7	10	17	0.588235	Control	Middle	CM
7	2	5	3	0	6	3	9	0.333333	Control	Late	CL
7	2	6	3	0	2	3	5	0.6	Control	Late	CL
7	2	7	6	4	0	10	10	1	Control	Late	CL
7	2	8	5	1	0	6	6	1	Control	Late	CL
7	2	9	5	0	3	5	8	0.625	Control	Late	CL
7	2	10	3	0	2	3	5	0.6	Control	Late	CL
7	3	1	7	2	3	9	12	0.75	Control	Late	CL
7	3	2	8	2	0	10	10	1	Control	Late	CL
7	3	3	8	0	3	8	11	0.727273	Control	Late	CL
7	3	4	8	0	3	8	11	0.727273	Control	Late	CL
7	3	5	4	1	4	5	9	0.555556	Control	Late	CL
7	3	6	8	2	3	10	13	0.769231	Control	Late	CL
7	3	7	4	0	2	4	6	0.666667	Control	Late	CL
7	3	8	9	4	2	13	15	0.866667	Control	Late	CL
7	3	9	5	1	2	6	8	0.75	Control	Late	CL
7	3	10	8	0	4	8	12	0.666667	Control	Late	CL
7	4	1	7	1	4	8	12	0.666667	Control	Middle	CM
7	4	2	7	0	2	7	9	0.777778	Control	Late	CL
7	4	3	5	1	1	6	7	0.857143	Control	Late	CL
7	4	4	7	3	1	10	11	0.909091	Control	Late	CL
7	5	1	5	2	3	7	10	0.7	Control	Middle	CM
7	5	2	10	2	0	12	12	1	Control	Late	CL
7	6	1	7	0	6	7	13	0.538462	Control	Late	CL
7	6	2	5	1	4	6	10	0.6	Control	Late	CL
7	6	3	10	0	2	10	12	0.833333	Control	Late	CL
7	6	4	5	2	0	7	7	1	Control	Late	CL
7	6	5	8	0	0	8	8	1	Control	Late	CL
7	6	6	11	0	2	11	13	0.846154	Control	Late	CL
7	6	7	9	1	0	10	10	1	Control	Late	CL
7	7	1	4	1	7	5	12	0.416667	Control	Late	CL
7	7	2	6	1	3	7	10	0.7	Control	Late	CL
7	7	3	7	6	0	13	13	1	Control	Late	CL
7	7	4	4	2	5	6	11	0.545455	Control	Late	CL
7	9	1	3	1	7	4	11	0.363636	Control	Late	CL
7	10	1	5	4	3	9	12	0.75	Control	Middle	CM
7	10	2	3	5	6	8	14	0.571429	Control	Middle	CM
7	10	3	4	2	3	6	9	0.666667	Control	Late	CL
7	10	4	12	0	1	12	13	0.923077	Control	Late	CL
7	12	1	3	2	6	5	11	0.454545	Control	Middle	CM
7	12	2	11	1	2	12	14	0.857143	Control	Middle	CM
7	12	3	11	0	5	11	16	0.6875	Control	Late	CL
7	12	4	7	0	0	7	7	1	Control	Late	CL
7	15	1	9	5	3	14	17	0.823529	Control	Late	CL
7	15	2	5	5	1	10	11	0.909091	Control	Late	CL
7	15	3	5	1	0	6	6	1	Control	Late	CL
7	18	1	12	0	2	12	14	0.857143	Control	Middle	CM
7	18	2	10	1	4	11	15	0.733333	Control	Middle	CM
7	18	3	13	0	8	13	21	0.619048	Control	Late	CL
7	19	1	8	3	2	11	13	0.846154	Control	Middle	CM
7	19	2	12	0	2	12	14	0.857143	Control	Middle	CM
7	21	1	5	3	3	8	11	0.727273	Control	Late	CL
7	21	2	3	2	2	5	7	0.714286	Control	Late	CL
7	21	3	2	1	2	3	5	0.6	Control	Late	CL
7	21	4	7	0	6	7	13	0.538462	Control	Late	CL
7	21	5	3	0	3	3	6	0.5	Control	Late	CL
7	21	6	4	0	7	4	11	0.363636	Control	Late	CL
7	21	7	10	2	1	12	13	0.923077	Control	Late	CL
7	22	1	8	0	3	8	11	0.727273	Control	Late	CL
7	22	2	6	0	2	6	8	0.75	Control	Late	CL
7	22	3	5	2	0	7	7	1	Control	Late	CL
7	22	4	4	1	0	5	5	1	Control	Late	CL
7	22	5	5	0	0	5	5	1	Control	Late	CL
7	22	6	9	1	3	10	13	0.769231	Control	Late	CL
7	22	7	5	1	3	6	9	0.666667	Control	Late	CL
7	22	8	4	3	2	7	9	0.777778	Control	Late	CL
7	22	9	6	2	1	8	9	0.888889	Control	Late	CL
7	23	1	10	1	0	11	11	1	Control	Late	CL
7	24	1	9	0	3	9	12	0.75	Control	Middle	CM
7	24	2	4	0	6	4	10	0.4	Control	Late	CL
7	24	3	9	1	2	10	12	0.833333	Control	Late	CL
7	24	4	2	0	4	2	6	0.333333	Control	Late	CL
7	24	5	6	0	3	6	9	0.666667	Control	Late	CL
7	24	6	3	2	2	5	7	0.714286	Control	Late	CL
7	25	1	6	6	1	12	13	0.923077	Control	Late	CL
7	25	2	5	0	3	5	8	0.625	Control	Late	CL
7	26	1	6	2	8	8	16	0.5	Control	Middle	CM
7	26	2	9	2	4	11	15	0.733333	Control	Late	CL
7	26	3	9	5	0	14	14	1	Control	Late	CL
7	26	4	6	7	0	13	13	1	Control	Late	CL
7	26	5	5	6	0	11	11	1	Control	Late	CL
7	27	1	7	0	4	7	11	0.636364	Control	Late	CL
7	27	2	9	1	2	10	12	0.833333	Control	Late	CL
7	27	3	5	0	3	5	8	0.625	Control	Late	CL
7	27	4	7	2	6	9	15	0.6	Control	Late	CL
7	27	5	6	1	1	7	8	0.875	Control	Late	CL
7	27	6	6	3	0	9	9	1	Control	Late	CL
7	27	7	6	0	2	6	8	0.75	Control	Late	CL
7	27	8	9	1	1	10	11	0.909091	Control	Late	CL
7	28	1	1	3	4	4	8	0.5	Control	Late	CL
8	1	1	8	1	3	9	12	0.75	Warming	Late	WL
8	16	1	1	0	8	1	9	0.111111	Warming	Late	WL
8	18	1	11	0	0	11	11	1	Warming	Late	WL
8	19	1	5	2	4	7	11	0.636364	Warming	Middle	WM
8	25	1	5	2	1	7	8	0.875	Warming	Middle	WM
8	26	1	10	0	2	10	12	0.833333	Warming	Middle	WM
8	26	2	4	3	3	7	10	0.7	Warming	Late	WL
8	26	3	6	2	1	8	9	0.888889	Warming	Late	WL
8	27	1	5	1	0	6	6	1	Warming	Late	WL
8	29	1	8	0	6	8	14	0.571429	Warming	Middle	WM
8	29	2	9	0	5	9	14	0.642857	Warming	Middle	WM
8	29	3	9	3	5	12	17	0.705882	Warming	Middle	WM
8	29	4	7	3	6	10	16	0.625	Warming	Middle	WM
8	29	5	8	0	8	8	16	0.5	Warming	Middle	WM
8	29	6	10	0	0	10	10	1	Warming	Middle	WM
8	29	7	4	1	2	5	7	0.714286	Warming	Middle	WM
8	29	8	3	3	3	6	9	0.666667	Warming	Late	WL
8	29	9	4	0	3	4	7	0.571429	Warming	Late	WL
8	30	1	3	1	4	4	8	0.5	Warming	Late	WL
9	3	1	11	2	1	13	14	0.928571	Control	Middle	CM
9	3	2	5	7	2	12	14	0.857143	Control	Late	CL
9	3	3	10	5	0	15	15	1	Control	Late	CL
9	4	1	6	4	9	10	19	0.526316	Control	Middle	CM
9	4	2	6	3	2	9	11	0.818182	Control	Middle	CM
9	4	3	6	2	2	8	10	0.8	Control	Late	CL
9	4	4	3	3	4	6	10	0.6	Control	Late	CL
9	4	5	5	0	6	5	11	0.454545	Control	Late	CL
9	5	1	4	4	3	8	11	0.727273	Control	Middle	CM
9	5	2	7	1	3	8	11	0.727273	Control	Late	CL
9	5	3	2	0	8	2	10	0.2	Control	Late	CL
9	5	4	8	0	1	8	9	0.888889	Control	Late	CL
9	5	5	10	4	4	14	18	0.777778	Control	Late	CL
9	6	1	5	2	5	7	12	0.583333	Control	Middle	CM
9	6	2	2	6	1	8	9	0.888889	Control	Late	CL
9	7	1	3	0	4	3	7	0.428571	Control	Middle	CM
9	7	2	4	0	5	4	9	0.444444	Control	Late	CL
9	8	1	8	1	3	9	12	0.75	Control	Middle	CM
9	10	1	4	0	4	4	8	0.5	Control	Middle	CM
9	10	2	2	1	3	3	6	0.5	Control	Middle	CM
9	10	3	6	0	1	6	7	0.857143	Control	Middle	CM
9	10	4	3	1	3	4	7	0.571429	Control	Middle	CM
9	10	5	2	1	3	3	6	0.5	Control	Middle	CM
9	10	6	3	2	4	5	9	0.555556	Control	Late	CL
9	10	7	3	1	2	4	6	0.666667	Control	Late	CL
9	10	8	4	0	3	4	7	0.571429	Control	Late	CL
9	11	1	9	0	1	9	10	0.9	Control	Middle	CM
9	11	2	8	1	2	9	11	0.818182	Control	Middle	CM
9	11	3	8	0	1	8	9	0.888889	Control	Middle	CM
9	14	1	11	1	3	12	15	0.8	Control	Middle	CM
9	14	2	14	1	1	15	16	0.9375	Control	Middle	CM
9	14	3	5	0	3	5	8	0.625	Control	Late	CL
9	14	4	3	0	4	3	7	0.428571	Control	Late	CL
9	14	5	3	0	2	3	5	0.6	Control	Late	CL
9	14	6	12	2	5	14	19	0.736842	Control	Late	CL
9	14	7	6	1	4	7	11	0.636364	Control	Late	CL
9	14	8	7	0	2	7	9	0.777778	Control	Late	CL
9	14	9	5	2	0	7	7	1	Control	Late	CL
9	14	10	10	1	2	11	13	0.846154	Control	Late	CL
9	15	1	5	2	4	7	11	0.636364	Control	Middle	CM
9	15	2	2	1	5	3	8	0.375	Control	Middle	CM
9	15	3	3	0	5	3	8	0.375	Control	Middle	CM
9	15	4	5	1	5	6	11	0.545455	Control	Middle	CM
9	15	5	2	2	5	4	9	0.444444	Control	Middle	CM
9	15	6	4	0	9	4	13	0.307692	Control	Late	CL
9	15	7	6	0	0	6	6	1	Control	Late	CL
9	15	8	2	0	6	2	8	0.25	Control	Late	CL
9	15	9	5	0	5	5	10	0.5	Control	Late	CL
9	15	10	3	0	4	3	7	0.428571	Control	Late	CL
9	15	11	5	0	3	5	8	0.625	Control	Late	CL
9	15	12	4	0	5	4	9	0.444444	Control	Late	CL
9	16	1	13	0	3	13	16	0.8125	Control	Late	CL
9	16	2	11	2	3	13	16	0.8125	Control	Late	CL
9	16	3	13	0	1	13	14	0.928571	Control	Late	CL
9	16	4	4	0	5	4	9	0.444444	Control	Late	CL
9	16	5	7	2	3	9	12	0.75	Control	Late	CL
9	16	6	8	0	4	8	12	0.666667	Control	Late	CL
9	16	7	2	0	4	2	6	0.333333	Control	Late	CL
9	16	8	7	1	2	8	10	0.8	Control	Late	CL
9	16	9	8	2	2	10	12	0.833333	Control	Late	CL
9	16	10	9	2	1	11	12	0.916667	Control	Late	CL
9	16	11	7	1	2	8	10	0.8	Control	Late	CL
9	16	12	7	2	1	9	10	0.9	Control	Late	CL
9	17	1	5	0	4	5	9	0.555556	Control	Late	CL
9	17	2	8	1	2	9	11	0.818182	Control	Late	CL
9	17	3	7	0	2	7	9	0.777778	Control	Late	CL
9	17	4	4	0	5	4	9	0.444444	Control	Late	CL
9	18	1	5	3	3	8	11	0.727273	Control	Middle	CM
9	18	2	6	1	3	7	10	0.7	Control	Middle	CM
9	18	3	6	0	3	6	9	0.666667	Control	Middle	CM
9	18	4	4	0	5	4	9	0.444444	Control	Middle	CM
9	18	5	5	0	4	5	9	0.555556	Control	Late	CL
9	18	6	4	0	6	4	10	0.4	Control	Late	CL
9	18	7	2	1	6	3	9	0.333333	Control	Late	CL
9	18	8	3	1	1	4	5	0.8	Control	Late	CL
9	18	9	3	0	2	3	5	0.6	Control	Late	CL
9	18	10	4	1	4	5	9	0.555556	Control	Late	CL
9	18	11	2	2	6	4	10	0.4	Control	Late	CL
9	18	12	6	0	4	6	10	0.6	Control	Late	CL
9	18	13	3	1	4	4	8	0.5	Control	Late	CL
9	19	1	8	0	3	8	11	0.727273	Control	Late	CL
9	20	1	10	0	5	10	15	0.666667	Control	Middle	CM
9	20	2	8	1	2	9	11	0.818182	Control	Middle	CM
9	20	3	11	1	4	12	16	0.75	Control	Middle	CM
9	20	4	8	0	4	8	12	0.666667	Control	Middle	CM
9	20	5	4	1	5	5	10	0.5	Control	Middle	CM
9	20	6	10	4	3	14	17	0.823529	Control	Middle	CM
9	20	7	11	2	3	13	16	0.8125	Control	Late	CL
9	20	8	4	3	5	7	12	0.583333	Control	Late	CL
9	20	9	9	0	5	9	14	0.642857	Control	Late	CL
9	20	10	5	0	7	5	12	0.416667	Control	Late	CL
9	20	11	7	2	0	9	9	1	Control	Late	CL
9	20	12	9	1	7	10	17	0.588235	Control	Late	CL
9	22	1	4	2	5	6	11	0.545455	Control	Late	CL
9	22	2	5	1	4	6	10	0.6	Control	Late	CL
9	22	3	5	0	2	5	7	0.714286	Control	Late	CL
9	22	4	4	6	0	10	10	1	Control	Late	CL
9	22	5	7	2	2	9	11	0.818182	Control	Late	CL
9	22	6	4	1	3	5	8	0.625	Control	Late	CL
9	22	7	5	3	3	8	11	0.727273	Control	Late	CL
9	22	8	3	2	5	5	10	0.5	Control	Late	CL
9	22	9	6	0	4	6	10	0.6	Control	Late	CL
9	22	10	3	3	4	6	10	0.6	Control	Late	CL
9	22	11	2	0	6	2	8	0.25	Control	Late	CL
9	23	1	5	0	5	5	10	0.5	Control	Late	CL
9	23	2	6	0	4	6	10	0.6	Control	Late	CL
9	24	1	7	0	5	7	12	0.583333	Control	Middle	CM
9	24	2	8	1	3	9	12	0.75	Control	Middle	CM
9	24	3	6	0	2	6	8	0.75	Control	Middle	CM
9	24	4	4	0	6	4	10	0.4	Control	Middle	CM
9	24	5	7	2	6	9	15	0.6	Control	Middle	CM
9	24	6	5	0	6	5	11	0.454545	Control	Middle	CM
9	24	7	10	1	1	11	12	0.916667	Control	Late	CL
9	24	8	5	0	5	5	10	0.5	Control	Late	CL
9	24	9	6	2	1	8	9	0.888889	Control	Late	CL
9	24	10	4	0	3	4	7	0.571429	Control	Late	CL
9	24	11	4	0	2	4	6	0.666667	Control	Late	CL
9	24	12	7	0	3	7	10	0.7	Control	Late	CL
9	24	13	2	0	1	2	3	0.666667	Control	Late	CL
9	24	14	4	1	2	5	7	0.714286	Control	Late	CL
9	25	1	12	2	2	14	16	0.875	Control	Middle	CM
9	25	2	5	2	6	7	13	0.538462	Control	Late	CL
9	25	3	9	1	3	10	13	0.769231	Control	Late	CL
9	25	4	13	1	2	14	16	0.875	Control	Late	CL
9	25	5	11	1	1	12	13	0.923077	Control	Late	CL
9	25	6	12	1	3	13	16	0.8125	Control	Late	CL
9	25	7	8	2	3	10	13	0.769231	Control	Late	CL
9	25	8	9	1	3	10	13	0.769231	Control	Late	CL
9	25	9	10	1	1	11	12	0.916667	Control	Late	CL
9	26	1	4	3	5	7	12	0.583333	Control	Late	CL
9	26	2	4	1	2	5	7	0.714286	Control	Late	CL
9	26	3	2	1	4	3	7	0.428571	Control	Late	CL
9	26	4	2	6	3	8	11	0.727273	Control	Late	CL
9	27	1	5	1	3	6	9	0.666667	Control	Middle	CM
9	27	2	8	2	3	10	13	0.769231	Control	Middle	CM
9	27	3	5	0	5	5	10	0.5	Control	Middle	CM
9	27	4	6	1	5	7	12	0.583333	Control	Middle	CM
9	27	5	6	0	3	6	9	0.666667	Control	Late	CL
9	27	6	2	0	6	2	8	0.25	Control	Late	CL
9	27	7	5	0	2	5	7	0.714286	Control	Late	CL
9	27	8	5	0	4	5	9	0.555556	Control	Late	CL
9	27	9	5	2	4	7	11	0.636364	Control	Late	CL
9	27	10	4	1	3	5	8	0.625	Control	Late	CL
9	27	11	6	0	4	6	10	0.6	Control	Late	CL
9	27	12	4	0	6	4	10	0.4	Control	Late	CL
9	27	13	4	0	4	4	8	0.5	Control	Late	CL
9	27	14	4	1	6	5	11	0.454545	Control	Late	CL
9	27	15	3	0	2	3	5	0.6	Control	Late	CL
9	27	16	5	1	4	6	10	0.6	Control	Late	CL
9	27	17	5	0	1	5	6	0.833333	Control	Late	CL
9	28	1	2	1	3	3	6	0.5	Control	Late	CL
9	28	2	4	0	2	4	6	0.666667	Control	Late	CL
9	28	3	9	0	0	9	9	1	Control	Late	CL
9	28	4	5	0	4	5	9	0.555556	Control	Late	CL
9	28	5	2	2	3	4	7	0.571429	Control	Late	CL
9	28	6	6	2	0	8	8	1	Control	Late	CL
9	28	7	7	0	4	7	11	0.636364	Control	Late	CL
9	28	8	5	0	6	5	11	0.454545	Control	Late	CL
9	29	1	6	1	2	7	9	0.777778	Control	Late	CL
9	29	2	5	0	7	5	12	0.416667	Control	Late	CL
9	29	3	5	0	4	5	9	0.555556	Control	Late	CL
9	29	4	4	0	1	4	5	0.8	Control	Late	CL
9	29	5	6	2	1	8	9	0.888889	Control	Late	CL
9	30	1	5	4	3	9	12	0.75	Control	Middle	CM
9	30	2	12	2	0	14	14	1	Control	Late	CL
9	30	3	4	0	7	4	11	0.363636	Control	Late	CL
9	30	4	6	2	6	8	14	0.571429	Control	Late	CL
10	2	1	2	0	2	2	4	0.5	Control	Late	CL
10	3	1	12	0	3	12	15	0.8	Control	Middle	CM
10	3	2	5	9	0	14	14	1	Control	Late	CL
10	3	3	6	8	1	14	15	0.933333	Control	Late	CL
10	3	4	5	5	1	10	11	0.909091	Control	Late	CL
10	3	5	7	3	2	10	12	0.833333	Control	Late	CL
10	4	1	8	0	0	8	8	1	Control	Late	CL
10	4	2	4	2	2	6	8	0.75	Control	Late	CL
10	4	3	3	0	5	3	8	0.375	Control	Late	CL
10	5	1	11	1	0	12	12	1	Control	Late	CL
10	5	2	11	1	1	12	13	0.923077	Control	Late	CL
10	5	3	8	0	2	8	10	0.8	Control	Late	CL
10	5	4	9	2	3	11	14	0.785714	Control	Late	CL
10	5	5	8	1	6	9	15	0.6	Control	Late	CL
10	5	6	4	1	4	5	9	0.555556	Control	Late	CL
10	5	7	5	3	1	8	9	0.888889	Control	Late	CL
10	5	8	4	3	4	7	11	0.636364	Control	Late	CL
10	10	1	6	0	3	6	9	0.666667	Control	Late	CL
10	10	2	7	0	1	7	8	0.875	Control	Late	CL
10	10	3	8	0	2	8	10	0.8	Control	Late	CL
10	10	4	10	0	0	10	10	1	Control	Late	CL
10	10	5	9	0	0	9	9	1	Control	Late	CL
10	10	6	10	0	2	10	12	0.833333	Control	Late	CL
10	13	1	6	2	3	8	11	0.727273	Control	Late	CL
10	13	2	3	3	4	6	10	0.6	Control	Late	CL
10	13	3	5	0	6	5	11	0.454545	Control	Late	CL
10	13	4	7	2	3	9	12	0.75	Control	Late	CL
10	13	5	6	1	4	7	11	0.636364	Control	Late	CL
10	13	6	5	0	4	5	9	0.555556	Control	Late	CL
10	13	7	2	0	4	2	6	0.333333	Control	Late	CL
10	14	1	10	0	5	10	15	0.666667	Control	Middle	CM
10	14	2	8	2	1	10	11	0.909091	Control	Late	CL
10	14	3	6	4	4	10	14	0.714286	Control	Late	CL
10	14	4	12	1	1	13	14	0.928571	Control	Late	CL
10	14	5	10	1	0	11	11	1	Control	Late	CL
10	15	1	6	2	4	8	12	0.666667	Control	Late	CL
10	15	2	3	3	1	6	7	0.857143	Control	Late	CL
10	15	3	1	7	2	8	10	0.8	Control	Late	CL
10	15	4	4	7	3	11	14	0.785714	Control	Late	CL
10	16	1	6	3	0	9	9	1	Control	Late	CL
10	16	2	6	1	4	7	11	0.636364	Control	Late	CL
10	16	3	8	2	2	10	12	0.833333	Control	Late	CL
10	16	4	3	2	5	5	10	0.5	Control	Late	CL
10	17	1	5	0	3	5	8	0.625	Control	Late	CL
10	17	2	9	2	4	11	15	0.733333	Control	Late	CL
10	17	3	9	0	2	9	11	0.818182	Control	Late	CL
10	17	4	6	0	2	6	8	0.75	Control	Late	CL
10	17	5	6	3	2	9	11	0.818182	Control	Late	CL
10	17	6	6	2	5	8	13	0.615385	Control	Late	CL
10	17	7	4	0	3	4	7	0.571429	Control	Late	CL
10	17	8	1	2	7	3	10	0.3	Control	Late	CL
10	17	9	5	0	5	5	10	0.5	Control	Late	CL
10	17	10	6	3	4	9	13	0.692308	Control	Late	CL
10	18	1	10	0	6	10	16	0.625	Control	Middle	CM
10	18	2	8	1	4	9	13	0.692308	Control	Late	CL
10	18	3	2	0	0	2	2	1	Control	Late	CL
10	18	4	4	1	2	5	7	0.714286	Control	Late	CL
10	19	1	6	4	1	10	11	0.909091	Control	Late	CL
10	19	2	4	3	1	7	8	0.875	Control	Late	CL
10	19	3	6	1	2	7	9	0.777778	Control	Late	CL
10	19	4	10	0	9	10	19	0.526316	Control	Late	CL
10	19	5	6	2	2	8	10	0.8	Control	Late	CL
10	21	1	7	0	0	7	7	1	Control	Late	CL
10	22	1	4	5	2	9	11	0.818182	Control	Middle	CM
10	22	2	10	3	2	13	15	0.866667	Control	Middle	CM
10	22	3	10	2	4	12	16	0.75	Control	Middle	CM
10	22	4	6	2	6	8	14	0.571429	Control	Late	CL
10	22	5	5	1	6	6	12	0.5	Control	Late	CL
10	22	6	5	4	1	9	10	0.9	Control	Late	CL
10	22	7	3	4	2	7	9	0.777778	Control	Late	CL
10	22	8	7	0	4	7	11	0.636364	Control	Late	CL
10	22	9	7	0	6	7	13	0.538462	Control	Late	CL
10	22	10	8	2	2	10	12	0.833333	Control	Late	CL
10	22	11	5	5	1	10	11	0.909091	Control	Late	CL
10	22	12	7	1	2	8	10	0.8	Control	Late	CL
10	24	1	9	0	3	9	12	0.75	Control	Middle	CM
10	24	2	6	1	2	7	9	0.777778	Control	Middle	CM
10	24	3	7	5	0	12	12	1	Control	Late	CL
10	24	4	11	1	0	12	12	1	Control	Late	CL
10	24	5	5	0	2	5	7	0.714286	Control	Late	CL
10	24	6	3	0	5	3	8	0.375	Control	Late	CL
10	24	7	4	2	5	6	11	0.545455	Control	Late	CL
10	24	8	9	0	6	9	15	0.6	Control	Late	CL
10	24	9	5	0	4	5	9	0.555556	Control	Late	CL
10	24	10	7	1	3	8	11	0.727273	Control	Late	CL
10	24	11	8	3	2	11	13	0.846154	Control	Late	CL
10	24	12	5	0	3	5	8	0.625	Control	Late	CL
10	24	13	5	1	3	6	9	0.666667	Control	Late	CL
10	24	14	2	0	1	2	3	0.666667	Control	Late	CL
10	24	15	7	3	4	10	14	0.714286	Control	Late	CL
10	25	1	10	3	3	13	16	0.8125	Control	Middle	CM
10	25	2	11	0	7	11	18	0.611111	Control	Middle	CM
10	25	3	8	2	2	10	12	0.833333	Control	Middle	CM
10	25	4	9	1	3	10	13	0.769231	Control	Middle	CM
10	25	5	8	2	2	10	12	0.833333	Control	Late	CL
10	25	6	3	1	1	4	5	0.8	Control	Late	CL
10	25	7	8	2	3	10	13	0.769231	Control	Late	CL
10	25	8	5	1	4	6	10	0.6	Control	Late	CL
10	25	9	5	0	5	5	10	0.5	Control	Late	CL
10	25	10	4	0	4	4	8	0.5	Control	Late	CL
10	25	11	5	7	2	12	14	0.857143	Control	Late	CL
10	25	12	4	6	1	10	11	0.909091	Control	Late	CL
10	25	13	6	1	4	7	11	0.636364	Control	Late	CL
10	25	14	6	5	1	11	12	0.916667	Control	Late	CL
10	27	1	4	3	4	7	11	0.636364	Control	Late	CL
10	27	2	5	0	1	5	6	0.833333	Control	Late	CL
10	27	3	2	2	3	4	7	0.571429	Control	Late	CL
10	27	4	5	0	5	5	10	0.5	Control	Late	CL
10	27	5	4	0	4	4	8	0.5	Control	Late	CL
10	27	6	5	0	4	5	9	0.555556	Control	Late	CL
10	27	7	5	0	5	5	10	0.5	Control	Late	CL
10	27	8	4	2	5	6	11	0.545455	Control	Late	CL
10	27	9	1	3	4	4	8	0.5	Control	Late	CL
10	28	1	6	1	1	7	8	0.875	Control	Late	CL
10	28	2	6	1	2	7	9	0.777778	Control	Late	CL
10	28	3	13	0	3	13	16	0.8125	Control	Late	CL
10	28	4	1	2	5	3	8	0.375	Control	Late	CL
10	28	5	9	1	2	10	12	0.833333	Control	Late	CL
10	28	6	8	0	0	8	8	1	Control	Late	CL
10	28	7	11	0	1	11	12	0.916667	Control	Late	CL
10	28	8	5	5	1	10	11	0.909091	Control	Late	CL
10	28	9	4	6	2	10	12	0.833333	Control	Late	CL
10	28	10	5	4	2	9	11	0.818182	Control	Late	CL
10	29	1	8	3	2	11	13	0.846154	Control	Late	CL
10	29	2	10	0	2	10	12	0.833333	Control	Late	CL
10	29	3	4	0	6	4	10	0.4	Control	Late	CL
10	29	4	5	0	4	5	9	0.555556	Control	Late	CL
10	29	5	8	2	2	10	12	0.833333	Control	Late	CL
10	29	6	6	2	5	8	13	0.615385	Control	Late	CL
10	29	7	6	3	4	9	13	0.692308	Control	Late	CL
10	29	8	10	0	5	10	15	0.666667	Control	Late	CL
10	29	9	7	1	1	8	9	0.888889	Control	Late	CL
10	29	10	6	1	0	7	7	1	Control	Late	CL
10	29	11	6	2	2	8	10	0.8	Control	Late	CL
10	29	12	7	2	4	9	13	0.692308	Control	Late	CL
10	30	1	4	1	4	5	9	0.555556	Control	Late	CL
10	30	2	6	1	2	7	9	0.777778	Control	Late	CL
10	30	3	6	2	5	8	13	0.615385	Control	Late	CL
10	30	4	3	1	3	4	7	0.571429	Control	Late	CL
10	30	5	5	1	5	6	11	0.545455	Control	Late	CL
10	30	6	10	1	2	11	13	0.846154	Control	Late	CL
10	30	7	8	1	2	9	11	0.818182	Control	Late	CL
10	30	8	9	1	0	10	10	1	Control	Late	CL
10	30	9	6	0	3	6	9	0.666667	Control	Late	CL
10	30	10	2	3	2	5	7	0.714286	Control	Late	CL
11	7	1	7	3	2	10	12	0.833333	Warming	Late	WL
11	7	2	6	4	2	10	12	0.833333	Warming	Late	WL
11	19	1	5	0	1	5	6	0.833333	Warming	Late	WL
11	22	1	1	2	10	3	13	0.230769	Warming	Middle	WM
11	27	1	3	0	4	3	7	0.428571	Warming	Middle	WM
11	29	1	11	0	3	11	14	0.785714	Warming	Late	WL
11	29	2	15	2	0	17	17	1	Warming	Late	WL
12	1	1	7	2	5	9	14	0.642857	Control	Late	CL
12	1	2	4	0	4	4	8	0.5	Control	Late	CL
12	1	3	6	1	1	7	8	0.875	Control	Late	CL
12	1	4	3	0	3	3	6	0.5	Control	Late	CL
12	1	5	3	2	1	5	6	0.833333	Control	Late	CL
12	1	6	4	0	3	4	7	0.571429	Control	Late	CL
12	3	1	8	2	1	10	11	0.909091	Control	Late	CL
12	4	1	6	5	4	11	15	0.733333	Control	Middle	CM
12	4	2	4	0	5	4	9	0.444444	Control	Late	CL
12	5	1	10	1	3	11	14	0.785714	Control	Late	CL
12	6	1	6	1	5	7	12	0.583333	Control	Late	CL
12	7	1	4	1	3	5	8	0.625	Control	Late	CL
12	9	1	4	0	2	4	6	0.666667	Control	Late	CL
12	9	2	8	0	0	8	8	1	Control	Late	CL
12	9	3	8	1	2	9	11	0.818182	Control	Late	CL
12	9	4	10	1	3	11	14	0.785714	Control	Late	CL
12	11	1	7	4	4	11	15	0.733333	Control	Late	CL
12	11	2	5	3	2	8	10	0.8	Control	Late	CL
12	14	1	4	3	7	7	14	0.5	Control	Late	CL
12	17	1	4	0	3	4	7	0.571429	Control	Late	CL
12	18	1	12	1	0	13	13	1	Control	Late	CL
12	18	2	7	2	1	9	10	0.9	Control	Late	CL
12	19	1	6	0	6	6	12	0.5	Control	Late	CL
12	22	1	9	0	2	9	11	0.818182	Control	Middle	CM
12	22	2	6	2	0	8	8	1	Control	Late	CL
12	22	3	4	6	2	10	12	0.833333	Control	Late	CL
12	22	4	4	0	3	4	7	0.571429	Control	Late	CL
12	22	5	5	2	4	7	11	0.636364	Control	Late	CL
12	22	6	9	0	1	9	10	0.9	Control	Late	CL
12	22	7	2	1	1	3	4	0.75	Control	Late	CL
12	23	1	7	0	2	7	9	0.777778	Control	Late	CL
12	24	1	3	4	3	7	10	0.7	Control	Late	CL
12	24	2	6	3	1	9	10	0.9	Control	Late	CL
12	24	3	4	2	4	6	10	0.6	Control	Late	CL
12	26	1	2	4	4	6	10	0.6	Control	Late	CL
12	26	2	4	6	4	10	14	0.714286	Control	Late	CL
12	26	3	1	4	6	5	11	0.454545	Control	Late	CL
12	26	4	6	4	4	10	14	0.714286	Control	Late	CL
12	26	5	5	5	4	10	14	0.714286	Control	Late	CL
12	26	6	6	3	6	9	15	0.6	Control	Late	CL
12	26	7	5	1	5	6	11	0.545455	Control	Late	CL
12	26	8	5	1	2	6	8	0.75	Control	Late	CL
12	27	1	6	0	6	6	12	0.5	Control	Middle	CM
12	27	2	8	0	4	8	12	0.666667	Control	Late	CL
12	27	3	9	3	1	12	13	0.923077	Control	Late	CL
12	27	4	5	3	5	8	13	0.615385	Control	Late	CL
12	27	5	5	1	1	6	7	0.857143	Control	Late	CL
12	27	6	4	3	1	7	8	0.875	Control	Late	CL
12	28	1	5	0	4	5	9	0.555556	Control	Middle	CM
12	28	2	10	2	1	12	13	0.923077	Control	Middle	CM
12	28	3	5	5	3	10	13	0.769231	Control	Middle	CM
12	28	4	5	3	2	8	10	0.8	Control	Late	CL
12	28	5	4	2	3	6	9	0.666667	Control	Late	CL
12	28	6	3	2	4	5	9	0.555556	Control	Late	CL
12	28	7	6	5	3	11	14	0.785714	Control	Late	CL

[truncated: 9 more sheets: Number of ovules per flower, Early control traits, Middle control traits, Late control traits, Early warming traits, Middle warming traits, Late warming traits, Corolla diameter and seed count, Corolla diameter and seed set]
